# Supplementary material for: Efficient linkage mapping using exome capture and extreme QTL in schistosome parasites
Source: BMC Genomics. 2014 Jul 21;15(1):617. doi: 10.1186/1471-2164-15-617 (PMC4117968; doi:10.1186/1471-2164-15-617)
Supplement: Supplementary file 3 — Additional file 3: File S1: Coordinates of the baits used for exome capture across the S. mansoni genome. Genomic coordinates of the 125,046 baits used to capture the S. mansoni exome. These baits were designed using the version 5 of the genome and the version 4 of the annotation (gff) file. (GZ 853 KB) [file 12864_2014_6296_MOESM3_ESM.gz]

Archive with 1 entries (1 files):
- sma_agilent_baits.v5.0.chr.bed
