# Supplementary material for: Efficient linkage mapping using exome capture and extreme QTL in schistosome parasites
Source: BMC Genomics. 2014 Jul 21;15(1):617. doi: 10.1186/1471-2164-15-617 (PMC4117968; doi:10.1186/1471-2164-15-617)
Supplement: Supplementary file 3 — Additional file 3: File S1: Coordinates of the baits used for exome capture across the S. mansoni genome. Genomic coordinates of the 125,046 baits used to capture the S. mansoni exome. These baits were designed using the version 5 of the genome and the version 4 of the annotation (gff) file. (GZ 853 KB) [file 12864_2014_6296_MOESM3_ESM.gz › sma_agilent_baits.v5.0.chr.bed]

Schisto_mansoni.Chr_1	11128	11248
Schisto_mansoni.Chr_1	12399	12519
Schisto_mansoni.Chr_1	12519	12639
Schisto_mansoni.Chr_1	12639	12759
Schisto_mansoni.Chr_1	16912	17032
Schisto_mansoni.Chr_1	17239	17359
Schisto_mansoni.Chr_1	51794	51914
Schisto_mansoni.Chr_1	51883	52003
Schisto_mansoni.Chr_1	51979	52099
Schisto_mansoni.Chr_1	52099	52219
Schisto_mansoni.Chr_1	52219	52339
Schisto_mansoni.Chr_1	52339	52459
Schisto_mansoni.Chr_1	52442	52562
Schisto_mansoni.Chr_1	52562	52682
Schisto_mansoni.Chr_1	52697	52817
Schisto_mansoni.Chr_1	52833	52953
Schisto_mansoni.Chr_1	52936	53056
Schisto_mansoni.Chr_1	53056	53176
Schisto_mansoni.Chr_1	54105	54225
Schisto_mansoni.Chr_1	54301	54421
Schisto_mansoni.Chr_1	56591	56711
Schisto_mansoni.Chr_1	60644	60764
Schisto_mansoni.Chr_1	60764	60884
Schisto_mansoni.Chr_1	61763	61883
Schisto_mansoni.Chr_1	61883	62003
Schisto_mansoni.Chr_1	63670	63790
Schisto_mansoni.Chr_1	64487	64607
Schisto_mansoni.Chr_1	68083	68203
Schisto_mansoni.Chr_1	69973	70093
Schisto_mansoni.Chr_1	71741	71861
Schisto_mansoni.Chr_1	71861	71981
Schisto_mansoni.Chr_1	81640	81760
Schisto_mansoni.Chr_1	83811	83931
Schisto_mansoni.Chr_1	87690	87810
Schisto_mansoni.Chr_1	103012	103132
Schisto_mansoni.Chr_1	105609	105729
Schisto_mansoni.Chr_1	107503	107623
Schisto_mansoni.Chr_1	112661	112781
Schisto_mansoni.Chr_1	112781	112901
Schisto_mansoni.Chr_1	114771	114891
Schisto_mansoni.Chr_1	123089	123209
Schisto_mansoni.Chr_1	124783	124903
Schisto_mansoni.Chr_1	128290	128410
Schisto_mansoni.Chr_1	134305	134425
Schisto_mansoni.Chr_1	135678	135798
Schisto_mansoni.Chr_1	141672	141792
Schisto_mansoni.Chr_1	141792	141912
Schisto_mansoni.Chr_1	141912	142032
Schisto_mansoni.Chr_1	143824	143944
Schisto_mansoni.Chr_1	143944	144064
Schisto_mansoni.Chr_1	149817	149937
Schisto_mansoni.Chr_1	149937	150057
Schisto_mansoni.Chr_1	150057	150177
Schisto_mansoni.Chr_1	152714	152834
Schisto_mansoni.Chr_1	155823	155943
Schisto_mansoni.Chr_1	155943	156063
Schisto_mansoni.Chr_1	157409	157529
Schisto_mansoni.Chr_1	157529	157649
Schisto_mansoni.Chr_1	157649	157769
Schisto_mansoni.Chr_1	162817	162937
Schisto_mansoni.Chr_1	162979	163099
Schisto_mansoni.Chr_1	166650	166770
Schisto_mansoni.Chr_1	170528	170648
Schisto_mansoni.Chr_1	170648	170768
Schisto_mansoni.Chr_1	173956	174076
Schisto_mansoni.Chr_1	174076	174196
Schisto_mansoni.Chr_1	174196	174316
Schisto_mansoni.Chr_1	191810	191930
Schisto_mansoni.Chr_1	194072	194192
Schisto_mansoni.Chr_1	197991	198111
Schisto_mansoni.Chr_1	199761	199881
Schisto_mansoni.Chr_1	201199	201319
Schisto_mansoni.Chr_1	205965	206085
Schisto_mansoni.Chr_1	209588	209708
Schisto_mansoni.Chr_1	209713	209833
Schisto_mansoni.Chr_1	209848	209968
Schisto_mansoni.Chr_1	209968	210088
Schisto_mansoni.Chr_1	210088	210208
Schisto_mansoni.Chr_1	246917	247037
Schisto_mansoni.Chr_1	251563	251683
Schisto_mansoni.Chr_1	259561	259681
Schisto_mansoni.Chr_1	270525	270645
Schisto_mansoni.Chr_1	270645	270765
Schisto_mansoni.Chr_1	279297	279417
Schisto_mansoni.Chr_1	279417	279537
Schisto_mansoni.Chr_1	283612	283732
Schisto_mansoni.Chr_1	283733	283853
Schisto_mansoni.Chr_1	285690	285810
Schisto_mansoni.Chr_1	285810	285930
Schisto_mansoni.Chr_1	288650	288770
Schisto_mansoni.Chr_1	293329	293449
Schisto_mansoni.Chr_1	293449	293569
Schisto_mansoni.Chr_1	296838	296958
Schisto_mansoni.Chr_1	296958	297078
Schisto_mansoni.Chr_1	299412	299532
Schisto_mansoni.Chr_1	303402	303522
Schisto_mansoni.Chr_1	305596	305716
Schisto_mansoni.Chr_1	307942	308062
Schisto_mansoni.Chr_1	310752	310872
Schisto_mansoni.Chr_1	310872	310992
Schisto_mansoni.Chr_1	312730	312850
Schisto_mansoni.Chr_1	314037	314157
Schisto_mansoni.Chr_1	316759	316879
Schisto_mansoni.Chr_1	318352	318472
Schisto_mansoni.Chr_1	319051	319171
Schisto_mansoni.Chr_1	319171	319291
Schisto_mansoni.Chr_1	319291	319411
Schisto_mansoni.Chr_1	341662	341782
Schisto_mansoni.Chr_1	351864	351984
Schisto_mansoni.Chr_1	352326	352446
Schisto_mansoni.Chr_1	352472	352592
Schisto_mansoni.Chr_1	379984	380104
Schisto_mansoni.Chr_1	380104	380224
Schisto_mansoni.Chr_1	401300	401420
Schisto_mansoni.Chr_1	401612	401732
Schisto_mansoni.Chr_1	401732	401852
Schisto_mansoni.Chr_1	404046	404166
Schisto_mansoni.Chr_1	404166	404286
Schisto_mansoni.Chr_1	404286	404406
Schisto_mansoni.Chr_1	404488	404608
Schisto_mansoni.Chr_1	404784	404904
Schisto_mansoni.Chr_1	404904	405024
Schisto_mansoni.Chr_1	405024	405144
Schisto_mansoni.Chr_1	405144	405264
Schisto_mansoni.Chr_1	405371	405491
Schisto_mansoni.Chr_1	406424	406544
Schisto_mansoni.Chr_1	406718	406838
Schisto_mansoni.Chr_1	406838	406958
Schisto_mansoni.Chr_1	412806	412926
Schisto_mansoni.Chr_1	414089	414209
Schisto_mansoni.Chr_1	417625	417745
Schisto_mansoni.Chr_1	417745	417865
Schisto_mansoni.Chr_1	417865	417985
Schisto_mansoni.Chr_1	418171	418291
Schisto_mansoni.Chr_1	420974	421094
Schisto_mansoni.Chr_1	421094	421214
Schisto_mansoni.Chr_1	421214	421334
Schisto_mansoni.Chr_1	421334	421454
Schisto_mansoni.Chr_1	427843	427963
Schisto_mansoni.Chr_1	428167	428287
Schisto_mansoni.Chr_1	428287	428407
Schisto_mansoni.Chr_1	430293	430413
Schisto_mansoni.Chr_1	432413	432533
Schisto_mansoni.Chr_1	437754	437874
Schisto_mansoni.Chr_1	437874	437994
Schisto_mansoni.Chr_1	449964	450084
Schisto_mansoni.Chr_1	450084	450204
Schisto_mansoni.Chr_1	450204	450324
Schisto_mansoni.Chr_1	450639	450759
Schisto_mansoni.Chr_1	450759	450879
Schisto_mansoni.Chr_1	456204	456324
Schisto_mansoni.Chr_1	458145	458265
Schisto_mansoni.Chr_1	458265	458385
Schisto_mansoni.Chr_1	458385	458505
Schisto_mansoni.Chr_1	459557	459677
Schisto_mansoni.Chr_1	461827	461947
Schisto_mansoni.Chr_1	463822	463942
Schisto_mansoni.Chr_1	463942	464062
Schisto_mansoni.Chr_1	464062	464182
Schisto_mansoni.Chr_1	466280	466400
Schisto_mansoni.Chr_1	466400	466520
Schisto_mansoni.Chr_1	479447	479567
Schisto_mansoni.Chr_1	483548	483668
Schisto_mansoni.Chr_1	483668	483788
Schisto_mansoni.Chr_1	483788	483908
Schisto_mansoni.Chr_1	492873	492993
Schisto_mansoni.Chr_1	493007	493127
Schisto_mansoni.Chr_1	493127	493247
Schisto_mansoni.Chr_1	496308	496428
Schisto_mansoni.Chr_1	500388	500508
Schisto_mansoni.Chr_1	501736	501856
Schisto_mansoni.Chr_1	504975	505095
Schisto_mansoni.Chr_1	516870	516990
Schisto_mansoni.Chr_1	521424	521544
Schisto_mansoni.Chr_1	521544	521664
Schisto_mansoni.Chr_1	521664	521784
Schisto_mansoni.Chr_1	521775	521895
Schisto_mansoni.Chr_1	526204	526324
Schisto_mansoni.Chr_1	529026	529146
Schisto_mansoni.Chr_1	532550	532670
Schisto_mansoni.Chr_1	534855	534975
Schisto_mansoni.Chr_1	536323	536443
Schisto_mansoni.Chr_1	538328	538448
Schisto_mansoni.Chr_1	543135	543255
Schisto_mansoni.Chr_1	545918	546038
Schisto_mansoni.Chr_1	550226	550346
Schisto_mansoni.Chr_1	553082	553202
Schisto_mansoni.Chr_1	554842	554962
Schisto_mansoni.Chr_1	556561	556681
Schisto_mansoni.Chr_1	558144	558264
Schisto_mansoni.Chr_1	559545	559665
Schisto_mansoni.Chr_1	560397	560517
Schisto_mansoni.Chr_1	562416	562536
Schisto_mansoni.Chr_1	562536	562656
Schisto_mansoni.Chr_1	562656	562776
Schisto_mansoni.Chr_1	564228	564348
Schisto_mansoni.Chr_1	564348	564468
Schisto_mansoni.Chr_1	564468	564588
Schisto_mansoni.Chr_1	583976	584096
Schisto_mansoni.Chr_1	584096	584216
Schisto_mansoni.Chr_1	584824	584944
Schisto_mansoni.Chr_1	584944	585064
Schisto_mansoni.Chr_1	586670	586790
Schisto_mansoni.Chr_1	586757	586877
Schisto_mansoni.Chr_1	590118	590238
Schisto_mansoni.Chr_1	590243	590363
Schisto_mansoni.Chr_1	590363	590483
Schisto_mansoni.Chr_1	590491	590611
Schisto_mansoni.Chr_1	590611	590731
Schisto_mansoni.Chr_1	590712	590832
Schisto_mansoni.Chr_1	667129	667249
Schisto_mansoni.Chr_1	667326	667446
Schisto_mansoni.Chr_1	670163	670283
Schisto_mansoni.Chr_1	670292	670412
Schisto_mansoni.Chr_1	670412	670532
Schisto_mansoni.Chr_1	670532	670652
Schisto_mansoni.Chr_1	670652	670772
Schisto_mansoni.Chr_1	684907	685027
Schisto_mansoni.Chr_1	685027	685147
Schisto_mansoni.Chr_1	690559	690679
Schisto_mansoni.Chr_1	690679	690799
Schisto_mansoni.Chr_1	690799	690919
Schisto_mansoni.Chr_1	690919	691039
Schisto_mansoni.Chr_1	691039	691159
Schisto_mansoni.Chr_1	693348	693468
Schisto_mansoni.Chr_1	694844	694964
Schisto_mansoni.Chr_1	696860	696980
Schisto_mansoni.Chr_1	696980	697100
Schisto_mansoni.Chr_1	697100	697220
Schisto_mansoni.Chr_1	697299	697419
Schisto_mansoni.Chr_1	699780	699900
Schisto_mansoni.Chr_1	700035	700155
Schisto_mansoni.Chr_1	701101	701221
Schisto_mansoni.Chr_1	708005	708125
Schisto_mansoni.Chr_1	708125	708245
Schisto_mansoni.Chr_1	714561	714681
Schisto_mansoni.Chr_1	714681	714801
Schisto_mansoni.Chr_1	725624	725744
Schisto_mansoni.Chr_1	725744	725864
Schisto_mansoni.Chr_1	726020	726140
Schisto_mansoni.Chr_1	728357	728477
Schisto_mansoni.Chr_1	728624	728744
Schisto_mansoni.Chr_1	728958	729078
Schisto_mansoni.Chr_1	731398	731518
Schisto_mansoni.Chr_1	731518	731638
Schisto_mansoni.Chr_1	745286	745406
Schisto_mansoni.Chr_1	745406	745526
Schisto_mansoni.Chr_1	745526	745646
Schisto_mansoni.Chr_1	749583	749703
Schisto_mansoni.Chr_1	749703	749823
Schisto_mansoni.Chr_1	749823	749943
Schisto_mansoni.Chr_1	760170	760290
Schisto_mansoni.Chr_1	762455	762575
Schisto_mansoni.Chr_1	762575	762695
Schisto_mansoni.Chr_1	766033	766153
Schisto_mansoni.Chr_1	766153	766273
Schisto_mansoni.Chr_1	768070	768190
Schisto_mansoni.Chr_1	768190	768310
Schisto_mansoni.Chr_1	768512	768632
Schisto_mansoni.Chr_1	773348	773468
Schisto_mansoni.Chr_1	773459	773579
Schisto_mansoni.Chr_1	773579	773699
Schisto_mansoni.Chr_1	774670	774790
Schisto_mansoni.Chr_1	774790	774910
Schisto_mansoni.Chr_1	776167	776287
Schisto_mansoni.Chr_1	776287	776407
Schisto_mansoni.Chr_1	776407	776527
Schisto_mansoni.Chr_1	776616	776736
Schisto_mansoni.Chr_1	776736	776856
Schisto_mansoni.Chr_1	809155	809275
Schisto_mansoni.Chr_1	813018	813138
Schisto_mansoni.Chr_1	826547	826667
Schisto_mansoni.Chr_1	829089	829209
Schisto_mansoni.Chr_1	829209	829329
Schisto_mansoni.Chr_1	829329	829449
Schisto_mansoni.Chr_1	829449	829569
Schisto_mansoni.Chr_1	847207	847327
Schisto_mansoni.Chr_1	847327	847447
Schisto_mansoni.Chr_1	848180	848300
Schisto_mansoni.Chr_1	851631	851751
Schisto_mansoni.Chr_1	855222	855342
Schisto_mansoni.Chr_1	856862	856982
Schisto_mansoni.Chr_1	862133	862253
Schisto_mansoni.Chr_1	866465	866585
Schisto_mansoni.Chr_1	869332	869452
Schisto_mansoni.Chr_1	883848	883968
Schisto_mansoni.Chr_1	883930	884050
Schisto_mansoni.Chr_1	884050	884170
Schisto_mansoni.Chr_1	885846	885966
Schisto_mansoni.Chr_1	885966	886086
Schisto_mansoni.Chr_1	889154	889274
Schisto_mansoni.Chr_1	889274	889394
Schisto_mansoni.Chr_1	889394	889514
Schisto_mansoni.Chr_1	891431	891551
Schisto_mansoni.Chr_1	891551	891671
Schisto_mansoni.Chr_1	891671	891791
Schisto_mansoni.Chr_1	892080	892200
Schisto_mansoni.Chr_1	892200	892320
Schisto_mansoni.Chr_1	892766	892886
Schisto_mansoni.Chr_1	928392	928512
Schisto_mansoni.Chr_1	928512	928632
Schisto_mansoni.Chr_1	928946	929066
Schisto_mansoni.Chr_1	929066	929186
Schisto_mansoni.Chr_1	929483	929603
Schisto_mansoni.Chr_1	929603	929723
Schisto_mansoni.Chr_1	929723	929843
Schisto_mansoni.Chr_1	930694	930814
Schisto_mansoni.Chr_1	930814	930934
Schisto_mansoni.Chr_1	930934	931054
Schisto_mansoni.Chr_1	962775	962895
Schisto_mansoni.Chr_1	962805	962925
Schisto_mansoni.Chr_1	964292	964412
Schisto_mansoni.Chr_1	964412	964532
Schisto_mansoni.Chr_1	964532	964652
Schisto_mansoni.Chr_1	964937	965057
Schisto_mansoni.Chr_1	965085	965205
Schisto_mansoni.Chr_1	967711	967831
Schisto_mansoni.Chr_1	1006088	1006208
Schisto_mansoni.Chr_1	1007413	1007533
Schisto_mansoni.Chr_1	1008126	1008246
Schisto_mansoni.Chr_1	1008598	1008718
Schisto_mansoni.Chr_1	1020621	1020741
Schisto_mansoni.Chr_1	1020741	1020861
Schisto_mansoni.Chr_1	1021156	1021276
Schisto_mansoni.Chr_1	1022166	1022286
Schisto_mansoni.Chr_1	1022851	1022971
Schisto_mansoni.Chr_1	1046329	1046449
Schisto_mansoni.Chr_1	1046449	1046569
Schisto_mansoni.Chr_1	1047125	1047245
Schisto_mansoni.Chr_1	1047245	1047365
Schisto_mansoni.Chr_1	1069741	1069861
Schisto_mansoni.Chr_1	1070244	1070364
Schisto_mansoni.Chr_1	1070364	1070484
Schisto_mansoni.Chr_1	1070760	1070880
Schisto_mansoni.Chr_1	1070880	1071000
Schisto_mansoni.Chr_1	1071000	1071120
Schisto_mansoni.Chr_1	1071971	1072091
Schisto_mansoni.Chr_1	1072091	1072211
Schisto_mansoni.Chr_1	1072211	1072331
Schisto_mansoni.Chr_1	1092315	1092435
Schisto_mansoni.Chr_1	1092802	1092922
Schisto_mansoni.Chr_1	1092922	1093042
Schisto_mansoni.Chr_1	1093329	1093449
Schisto_mansoni.Chr_1	1093481	1093601
Schisto_mansoni.Chr_1	1093601	1093721
Schisto_mansoni.Chr_1	1094441	1094561
Schisto_mansoni.Chr_1	1094561	1094681
Schisto_mansoni.Chr_1	1094681	1094801
Schisto_mansoni.Chr_1	1136184	1136304
Schisto_mansoni.Chr_1	1137196	1137316
Schisto_mansoni.Chr_1	1137679	1137799
Schisto_mansoni.Chr_1	1138133	1138253
Schisto_mansoni.Chr_1	1164950	1165070
Schisto_mansoni.Chr_1	1165070	1165190
Schisto_mansoni.Chr_1	1165190	1165310
Schisto_mansoni.Chr_1	1173705	1173825
Schisto_mansoni.Chr_1	1176204	1176324
Schisto_mansoni.Chr_1	1176324	1176444
Schisto_mansoni.Chr_1	1176444	1176564
Schisto_mansoni.Chr_1	1180655	1180775
Schisto_mansoni.Chr_1	1184430	1184550
Schisto_mansoni.Chr_1	1184550	1184670
Schisto_mansoni.Chr_1	1184670	1184790
Schisto_mansoni.Chr_1	1191312	1191432
Schisto_mansoni.Chr_1	1198768	1198888
Schisto_mansoni.Chr_1	1200457	1200577
Schisto_mansoni.Chr_1	1243027	1243147
Schisto_mansoni.Chr_1	1243298	1243418
Schisto_mansoni.Chr_1	1255272	1255392
Schisto_mansoni.Chr_1	1255392	1255512
Schisto_mansoni.Chr_1	1255512	1255632
Schisto_mansoni.Chr_1	1255632	1255752
Schisto_mansoni.Chr_1	1255752	1255872
Schisto_mansoni.Chr_1	1256804	1256924
Schisto_mansoni.Chr_1	1256924	1257044
Schisto_mansoni.Chr_1	1257044	1257164
Schisto_mansoni.Chr_1	1257164	1257284
Schisto_mansoni.Chr_1	1257284	1257404
Schisto_mansoni.Chr_1	1283841	1283961
Schisto_mansoni.Chr_1	1283944	1284064
Schisto_mansoni.Chr_1	1283944	1284064
Schisto_mansoni.Chr_1	1284064	1284184
Schisto_mansoni.Chr_1	1284122	1284242
Schisto_mansoni.Chr_1	1284222	1284342
Schisto_mansoni.Chr_1	1288872	1288992
Schisto_mansoni.Chr_1	1289717	1289837
Schisto_mansoni.Chr_1	1290434	1290554
Schisto_mansoni.Chr_1	1292773	1292893
Schisto_mansoni.Chr_1	1292893	1293013
Schisto_mansoni.Chr_1	1294637	1294757
Schisto_mansoni.Chr_1	1294757	1294877
Schisto_mansoni.Chr_1	1295774	1295894
Schisto_mansoni.Chr_1	1295894	1296014
Schisto_mansoni.Chr_1	1298115	1298235
Schisto_mansoni.Chr_1	1305268	1305388
Schisto_mansoni.Chr_1	1305388	1305508
Schisto_mansoni.Chr_1	1305643	1305763
Schisto_mansoni.Chr_1	1305772	1305892
Schisto_mansoni.Chr_1	1305892	1306012
Schisto_mansoni.Chr_1	1306012	1306132
Schisto_mansoni.Chr_1	1306132	1306252
Schisto_mansoni.Chr_1	1306252	1306372
Schisto_mansoni.Chr_1	1306372	1306492
Schisto_mansoni.Chr_1	1309995	1310115
Schisto_mansoni.Chr_1	1310192	1310312
Schisto_mansoni.Chr_1	1313241	1313361
Schisto_mansoni.Chr_1	1313361	1313481
Schisto_mansoni.Chr_1	1336889	1337009
Schisto_mansoni.Chr_1	1337228	1337348
Schisto_mansoni.Chr_1	1337352	1337472
Schisto_mansoni.Chr_1	1337472	1337592
Schisto_mansoni.Chr_1	1337592	1337712
Schisto_mansoni.Chr_1	1337699	1337819
Schisto_mansoni.Chr_1	1337819	1337939
Schisto_mansoni.Chr_1	1337939	1338059
Schisto_mansoni.Chr_1	1338059	1338179
Schisto_mansoni.Chr_1	1338179	1338299
Schisto_mansoni.Chr_1	1338299	1338419
Schisto_mansoni.Chr_1	1426064	1426184
Schisto_mansoni.Chr_1	1426184	1426304
Schisto_mansoni.Chr_1	1426519	1426639
Schisto_mansoni.Chr_1	1426639	1426759
Schisto_mansoni.Chr_1	1426759	1426879
Schisto_mansoni.Chr_1	1426879	1426999
Schisto_mansoni.Chr_1	1427008	1427128
Schisto_mansoni.Chr_1	1427147	1427267
Schisto_mansoni.Chr_1	1427267	1427387
Schisto_mansoni.Chr_1	1427387	1427507
Schisto_mansoni.Chr_1	1429672	1429792
Schisto_mansoni.Chr_1	1430982	1431102
Schisto_mansoni.Chr_1	1431102	1431222
Schisto_mansoni.Chr_1	1431220	1431340
Schisto_mansoni.Chr_1	1437103	1437223
Schisto_mansoni.Chr_1	1437223	1437343
Schisto_mansoni.Chr_1	1437343	1437463
Schisto_mansoni.Chr_1	1438751	1438871
Schisto_mansoni.Chr_1	1444044	1444164
Schisto_mansoni.Chr_1	1444251	1444371
Schisto_mansoni.Chr_1	1445978	1446098
Schisto_mansoni.Chr_1	1446098	1446218
Schisto_mansoni.Chr_1	1446218	1446338
Schisto_mansoni.Chr_1	1450243	1450363
Schisto_mansoni.Chr_1	1450363	1450483
Schisto_mansoni.Chr_1	1452041	1452161
Schisto_mansoni.Chr_1	1474426	1474546
Schisto_mansoni.Chr_1	1474546	1474666
Schisto_mansoni.Chr_1	1474666	1474786
Schisto_mansoni.Chr_1	1476444	1476564
Schisto_mansoni.Chr_1	1476564	1476684
Schisto_mansoni.Chr_1	1476684	1476804
Schisto_mansoni.Chr_1	1480225	1480345
Schisto_mansoni.Chr_1	1499970	1500090
Schisto_mansoni.Chr_1	1500090	1500210
Schisto_mansoni.Chr_1	1500210	1500330
Schisto_mansoni.Chr_1	1500297	1500417
Schisto_mansoni.Chr_1	1500402	1500522
Schisto_mansoni.Chr_1	1500522	1500642
Schisto_mansoni.Chr_1	1500642	1500762
Schisto_mansoni.Chr_1	1500762	1500882
Schisto_mansoni.Chr_1	1502785	1502905
Schisto_mansoni.Chr_1	1502902	1503022
Schisto_mansoni.Chr_1	1503022	1503142
Schisto_mansoni.Chr_1	1504237	1504357
Schisto_mansoni.Chr_1	1504357	1504477
Schisto_mansoni.Chr_1	1507368	1507488
Schisto_mansoni.Chr_1	1507488	1507608
Schisto_mansoni.Chr_1	1509390	1509510
Schisto_mansoni.Chr_1	1509510	1509630
Schisto_mansoni.Chr_1	1513048	1513168
Schisto_mansoni.Chr_1	1513168	1513288
Schisto_mansoni.Chr_1	1515481	1515601
Schisto_mansoni.Chr_1	1515601	1515721
Schisto_mansoni.Chr_1	1515721	1515841
Schisto_mansoni.Chr_1	1527478	1527598
Schisto_mansoni.Chr_1	1527598	1527718
Schisto_mansoni.Chr_1	1527718	1527838
Schisto_mansoni.Chr_1	1527838	1527958
Schisto_mansoni.Chr_1	1527958	1528078
Schisto_mansoni.Chr_1	1530735	1530855
Schisto_mansoni.Chr_1	1532454	1532574
Schisto_mansoni.Chr_1	1532574	1532694
Schisto_mansoni.Chr_1	1532694	1532814
Schisto_mansoni.Chr_1	1533174	1533294
Schisto_mansoni.Chr_1	1534960	1535080
Schisto_mansoni.Chr_1	1535881	1536001
Schisto_mansoni.Chr_1	1536001	1536121
Schisto_mansoni.Chr_1	1536990	1537110
Schisto_mansoni.Chr_1	1537110	1537230
Schisto_mansoni.Chr_1	1539305	1539425
Schisto_mansoni.Chr_1	1539931	1540051
Schisto_mansoni.Chr_1	1541490	1541610
Schisto_mansoni.Chr_1	1541610	1541730
Schisto_mansoni.Chr_1	1541745	1541865
Schisto_mansoni.Chr_1	1546009	1546129
Schisto_mansoni.Chr_1	1546129	1546249
Schisto_mansoni.Chr_1	1546249	1546369
Schisto_mansoni.Chr_1	1548004	1548124
Schisto_mansoni.Chr_1	1549218	1549338
Schisto_mansoni.Chr_1	1549338	1549458
Schisto_mansoni.Chr_1	1549458	1549578
Schisto_mansoni.Chr_1	1551371	1551491
Schisto_mansoni.Chr_1	1551547	1551667
Schisto_mansoni.Chr_1	1643136	1643256
Schisto_mansoni.Chr_1	1643221	1643341
Schisto_mansoni.Chr_1	1643314	1643434
Schisto_mansoni.Chr_1	1649962	1650082
Schisto_mansoni.Chr_1	1650082	1650202
Schisto_mansoni.Chr_1	1650202	1650322
Schisto_mansoni.Chr_1	1650322	1650442
Schisto_mansoni.Chr_1	1651805	1651925
Schisto_mansoni.Chr_1	1651925	1652045
Schisto_mansoni.Chr_1	1655054	1655174
Schisto_mansoni.Chr_1	1655174	1655294
Schisto_mansoni.Chr_1	1655294	1655414
Schisto_mansoni.Chr_1	1663450	1663570
Schisto_mansoni.Chr_1	1663570	1663690
Schisto_mansoni.Chr_1	1663690	1663810
Schisto_mansoni.Chr_1	1665416	1665536
Schisto_mansoni.Chr_1	1665536	1665656
Schisto_mansoni.Chr_1	1668572	1668692
Schisto_mansoni.Chr_1	1668692	1668812
Schisto_mansoni.Chr_1	1668812	1668932
Schisto_mansoni.Chr_1	1671548	1671668
Schisto_mansoni.Chr_1	1671668	1671788
Schisto_mansoni.Chr_1	1671788	1671908
Schisto_mansoni.Chr_1	1671908	1672028
Schisto_mansoni.Chr_1	1674639	1674759
Schisto_mansoni.Chr_1	1674759	1674879
Schisto_mansoni.Chr_1	1689635	1689755
Schisto_mansoni.Chr_1	1689755	1689875
Schisto_mansoni.Chr_1	1689875	1689995
Schisto_mansoni.Chr_1	1689995	1690115
Schisto_mansoni.Chr_1	1690115	1690235
Schisto_mansoni.Chr_1	1690281	1690401
Schisto_mansoni.Chr_1	1692602	1692722
Schisto_mansoni.Chr_1	1692722	1692842
Schisto_mansoni.Chr_1	1694580	1694700
Schisto_mansoni.Chr_1	1694700	1694820
Schisto_mansoni.Chr_1	1726235	1726355
Schisto_mansoni.Chr_1	1726348	1726468
Schisto_mansoni.Chr_1	1729539	1729659
Schisto_mansoni.Chr_1	1767535	1767655
Schisto_mansoni.Chr_1	1769562	1769682
Schisto_mansoni.Chr_1	1769785	1769905
Schisto_mansoni.Chr_1	1769905	1770025
Schisto_mansoni.Chr_1	1770025	1770145
Schisto_mansoni.Chr_1	1774182	1774302
Schisto_mansoni.Chr_1	1774302	1774422
Schisto_mansoni.Chr_1	1780724	1780844
Schisto_mansoni.Chr_1	1783932	1784052
Schisto_mansoni.Chr_1	1784052	1784172
Schisto_mansoni.Chr_1	1784172	1784292
Schisto_mansoni.Chr_1	1784363	1784483
Schisto_mansoni.Chr_1	1784470	1784590
Schisto_mansoni.Chr_1	1787340	1787460
Schisto_mansoni.Chr_1	1787460	1787580
Schisto_mansoni.Chr_1	1789157	1789277
Schisto_mansoni.Chr_1	1789277	1789397
Schisto_mansoni.Chr_1	1795742	1795862
Schisto_mansoni.Chr_1	1809223	1809343
Schisto_mansoni.Chr_1	1811896	1812016
Schisto_mansoni.Chr_1	1814435	1814555
Schisto_mansoni.Chr_1	1841275	1841395
Schisto_mansoni.Chr_1	1841395	1841515
Schisto_mansoni.Chr_1	1841604	1841724
Schisto_mansoni.Chr_1	1841841	1841961
Schisto_mansoni.Chr_1	1841996	1842116
Schisto_mansoni.Chr_1	1846407	1846527
Schisto_mansoni.Chr_1	1846527	1846647
Schisto_mansoni.Chr_1	1849469	1849589
Schisto_mansoni.Chr_1	1852928	1853048
Schisto_mansoni.Chr_1	1853031	1853151
Schisto_mansoni.Chr_1	1853151	1853271
Schisto_mansoni.Chr_1	1864366	1864486
Schisto_mansoni.Chr_1	1864486	1864606
Schisto_mansoni.Chr_1	1864606	1864726
Schisto_mansoni.Chr_1	1864922	1865042
Schisto_mansoni.Chr_1	1865042	1865162
Schisto_mansoni.Chr_1	1867124	1867244
Schisto_mansoni.Chr_1	1867244	1867364
Schisto_mansoni.Chr_1	1867364	1867484
Schisto_mansoni.Chr_1	1869008	1869128
Schisto_mansoni.Chr_1	1869128	1869248
Schisto_mansoni.Chr_1	1869248	1869368
Schisto_mansoni.Chr_1	1869368	1869488
Schisto_mansoni.Chr_1	1870593	1870713
Schisto_mansoni.Chr_1	1870713	1870833
Schisto_mansoni.Chr_1	1870833	1870953
Schisto_mansoni.Chr_1	1871328	1871448
Schisto_mansoni.Chr_1	1871448	1871568
Schisto_mansoni.Chr_1	1873145	1873265
Schisto_mansoni.Chr_1	1873457	1873577
Schisto_mansoni.Chr_1	1873577	1873697
Schisto_mansoni.Chr_1	1873697	1873817
Schisto_mansoni.Chr_1	1873817	1873937
Schisto_mansoni.Chr_1	1873937	1874057
Schisto_mansoni.Chr_1	1874057	1874177
Schisto_mansoni.Chr_1	1874177	1874297
Schisto_mansoni.Chr_1	1874297	1874417
Schisto_mansoni.Chr_1	1874417	1874537
Schisto_mansoni.Chr_1	1874537	1874657
Schisto_mansoni.Chr_1	1874657	1874777
Schisto_mansoni.Chr_1	1876524	1876644
Schisto_mansoni.Chr_1	1876644	1876764
Schisto_mansoni.Chr_1	1876759	1876879
Schisto_mansoni.Chr_1	1876879	1876999
Schisto_mansoni.Chr_1	1876999	1877119
Schisto_mansoni.Chr_1	1877119	1877239
Schisto_mansoni.Chr_1	1877239	1877359
Schisto_mansoni.Chr_1	1877359	1877479
Schisto_mansoni.Chr_1	1877479	1877599
Schisto_mansoni.Chr_1	1877599	1877719
Schisto_mansoni.Chr_1	1877719	1877839
Schisto_mansoni.Chr_1	1899810	1899930
Schisto_mansoni.Chr_1	1899926	1900046
Schisto_mansoni.Chr_1	1900046	1900166
Schisto_mansoni.Chr_1	1900166	1900286
Schisto_mansoni.Chr_1	1919350	1919470
Schisto_mansoni.Chr_1	1919595	1919715
Schisto_mansoni.Chr_1	1927863	1927983
Schisto_mansoni.Chr_1	1927983	1928103
Schisto_mansoni.Chr_1	1929875	1929995
Schisto_mansoni.Chr_1	1930000	1930120
Schisto_mansoni.Chr_1	1930140	1930260
Schisto_mansoni.Chr_1	1930260	1930380
Schisto_mansoni.Chr_1	1931942	1932062
Schisto_mansoni.Chr_1	1932302	1932422
Schisto_mansoni.Chr_1	1950072	1950192
Schisto_mansoni.Chr_1	1950193	1950313
Schisto_mansoni.Chr_1	1954506	1954626
Schisto_mansoni.Chr_1	1957221	1957341
Schisto_mansoni.Chr_1	1957341	1957461
Schisto_mansoni.Chr_1	1965445	1965565
Schisto_mansoni.Chr_1	1967086	1967206
Schisto_mansoni.Chr_1	1967206	1967326
Schisto_mansoni.Chr_1	1967326	1967446
Schisto_mansoni.Chr_1	1967453	1967573
Schisto_mansoni.Chr_1	1992514	1992634
Schisto_mansoni.Chr_1	1992667	1992787
Schisto_mansoni.Chr_1	1992854	1992974
Schisto_mansoni.Chr_1	1993049	1993169
Schisto_mansoni.Chr_1	1996025	1996145
Schisto_mansoni.Chr_1	2000174	2000294
Schisto_mansoni.Chr_1	2005151	2005271
Schisto_mansoni.Chr_1	2005271	2005391
Schisto_mansoni.Chr_1	2005389	2005509
Schisto_mansoni.Chr_1	2008573	2008693
Schisto_mansoni.Chr_1	2008693	2008813
Schisto_mansoni.Chr_1	2012921	2013041
Schisto_mansoni.Chr_1	2013041	2013161
Schisto_mansoni.Chr_1	2013242	2013362
Schisto_mansoni.Chr_1	2013442	2013562
Schisto_mansoni.Chr_1	2013562	2013682
Schisto_mansoni.Chr_1	2013682	2013802
Schisto_mansoni.Chr_1	2016159	2016279
Schisto_mansoni.Chr_1	2016364	2016484
Schisto_mansoni.Chr_1	2016484	2016604
Schisto_mansoni.Chr_1	2019367	2019487
Schisto_mansoni.Chr_1	2019487	2019607
Schisto_mansoni.Chr_1	2022237	2022357
Schisto_mansoni.Chr_1	2033765	2033885
Schisto_mansoni.Chr_1	2033885	2034005
Schisto_mansoni.Chr_1	2039980	2040100
Schisto_mansoni.Chr_1	2040155	2040275
Schisto_mansoni.Chr_1	2040440	2040560
Schisto_mansoni.Chr_1	2040560	2040680
Schisto_mansoni.Chr_1	2040680	2040800
Schisto_mansoni.Chr_1	2040800	2040920
Schisto_mansoni.Chr_1	2040920	2041040
Schisto_mansoni.Chr_1	2041040	2041160
Schisto_mansoni.Chr_1	2041160	2041280
Schisto_mansoni.Chr_1	2041280	2041400
Schisto_mansoni.Chr_1	2080106	2080226
Schisto_mansoni.Chr_1	2080226	2080346
Schisto_mansoni.Chr_1	2080585	2080705
Schisto_mansoni.Chr_1	2085084	2085204
Schisto_mansoni.Chr_1	2085204	2085324
Schisto_mansoni.Chr_1	2089142	2089262
Schisto_mansoni.Chr_1	2089488	2089608
Schisto_mansoni.Chr_1	2095243	2095363
Schisto_mansoni.Chr_1	2095363	2095483
Schisto_mansoni.Chr_1	2097002	2097122
Schisto_mansoni.Chr_1	2097122	2097242
Schisto_mansoni.Chr_1	2097242	2097362
Schisto_mansoni.Chr_1	2099594	2099714
Schisto_mansoni.Chr_1	2099714	2099834
Schisto_mansoni.Chr_1	2101645	2101765
Schisto_mansoni.Chr_1	2101765	2101885
Schisto_mansoni.Chr_1	2104224	2104344
Schisto_mansoni.Chr_1	2106057	2106177
Schisto_mansoni.Chr_1	2106312	2106432
Schisto_mansoni.Chr_1	2106432	2106552
Schisto_mansoni.Chr_1	2107648	2107768
Schisto_mansoni.Chr_1	2123708	2123828
Schisto_mansoni.Chr_1	2123828	2123948
Schisto_mansoni.Chr_1	2123933	2124053
Schisto_mansoni.Chr_1	2124053	2124173
Schisto_mansoni.Chr_1	2124173	2124293
Schisto_mansoni.Chr_1	2124293	2124413
Schisto_mansoni.Chr_1	2124413	2124533
Schisto_mansoni.Chr_1	2124541	2124661
Schisto_mansoni.Chr_1	2124759	2124879
Schisto_mansoni.Chr_1	2124879	2124999
Schisto_mansoni.Chr_1	2124999	2125119
Schisto_mansoni.Chr_1	2125119	2125239
Schisto_mansoni.Chr_1	2125239	2125359
Schisto_mansoni.Chr_1	2125359	2125479
Schisto_mansoni.Chr_1	2125479	2125599
Schisto_mansoni.Chr_1	2125599	2125719
Schisto_mansoni.Chr_1	2125719	2125839
Schisto_mansoni.Chr_1	2125839	2125959
Schisto_mansoni.Chr_1	2125959	2126079
Schisto_mansoni.Chr_1	2145335	2145455
Schisto_mansoni.Chr_1	2145455	2145575
Schisto_mansoni.Chr_1	2145575	2145695
Schisto_mansoni.Chr_1	2153102	2153222
Schisto_mansoni.Chr_1	2154530	2154650
Schisto_mansoni.Chr_1	2156402	2156522
Schisto_mansoni.Chr_1	2159989	2160109
Schisto_mansoni.Chr_1	2167896	2168016
Schisto_mansoni.Chr_1	2168016	2168136
Schisto_mansoni.Chr_1	2178065	2178185
Schisto_mansoni.Chr_1	2178185	2178305
Schisto_mansoni.Chr_1	2179778	2179898
Schisto_mansoni.Chr_1	2179898	2180018
Schisto_mansoni.Chr_1	2185147	2185267
Schisto_mansoni.Chr_1	2185267	2185387
Schisto_mansoni.Chr_1	2185387	2185507
Schisto_mansoni.Chr_1	2187550	2187670
Schisto_mansoni.Chr_1	2187670	2187790
Schisto_mansoni.Chr_1	2190932	2191052
Schisto_mansoni.Chr_1	2191052	2191172
Schisto_mansoni.Chr_1	2193829	2193949
Schisto_mansoni.Chr_1	2193949	2194069
Schisto_mansoni.Chr_1	2195344	2195464
Schisto_mansoni.Chr_1	2195464	2195584
Schisto_mansoni.Chr_1	2197211	2197331
Schisto_mansoni.Chr_1	2197331	2197451
Schisto_mansoni.Chr_1	2197460	2197580
Schisto_mansoni.Chr_1	2227226	2227346
Schisto_mansoni.Chr_1	2227317	2227437
Schisto_mansoni.Chr_1	2227427	2227547
Schisto_mansoni.Chr_1	2267783	2267903
Schisto_mansoni.Chr_1	2267903	2268023
Schisto_mansoni.Chr_1	2271102	2271222
Schisto_mansoni.Chr_1	2273807	2273927
Schisto_mansoni.Chr_1	2273927	2274047
Schisto_mansoni.Chr_1	2274047	2274167
Schisto_mansoni.Chr_1	2278794	2278914
Schisto_mansoni.Chr_1	2278914	2279034
Schisto_mansoni.Chr_1	2280374	2280494
Schisto_mansoni.Chr_1	2280494	2280614
Schisto_mansoni.Chr_1	2282460	2282580
Schisto_mansoni.Chr_1	2282580	2282700
Schisto_mansoni.Chr_1	2282700	2282820
Schisto_mansoni.Chr_1	2282820	2282940
Schisto_mansoni.Chr_1	2289235	2289355
Schisto_mansoni.Chr_1	2289355	2289475
Schisto_mansoni.Chr_1	2289475	2289595
Schisto_mansoni.Chr_1	2292376	2292496
Schisto_mansoni.Chr_1	2300770	2300890
Schisto_mansoni.Chr_1	2302575	2302695
Schisto_mansoni.Chr_1	2316511	2316631
Schisto_mansoni.Chr_1	2316643	2316763
Schisto_mansoni.Chr_1	2316763	2316883
Schisto_mansoni.Chr_1	2318703	2318823
Schisto_mansoni.Chr_1	2318823	2318943
Schisto_mansoni.Chr_1	2320451	2320571
Schisto_mansoni.Chr_1	2320554	2320674
Schisto_mansoni.Chr_1	2326880	2327000
Schisto_mansoni.Chr_1	2327000	2327120
Schisto_mansoni.Chr_1	2327120	2327240
Schisto_mansoni.Chr_1	2329044	2329164
Schisto_mansoni.Chr_1	2329164	2329284
Schisto_mansoni.Chr_1	2338434	2338554
Schisto_mansoni.Chr_1	2338598	2338718
Schisto_mansoni.Chr_1	2343945	2344065
Schisto_mansoni.Chr_1	2344065	2344185
Schisto_mansoni.Chr_1	2346381	2346501
Schisto_mansoni.Chr_1	2346501	2346621
Schisto_mansoni.Chr_1	2352508	2352628
Schisto_mansoni.Chr_1	2352628	2352748
Schisto_mansoni.Chr_1	2357647	2357767
Schisto_mansoni.Chr_1	2357764	2357884
Schisto_mansoni.Chr_1	2357884	2358004
Schisto_mansoni.Chr_1	2361088	2361208
Schisto_mansoni.Chr_1	2361208	2361328
Schisto_mansoni.Chr_1	2364544	2364664
Schisto_mansoni.Chr_1	2368740	2368860
Schisto_mansoni.Chr_1	2368860	2368980
Schisto_mansoni.Chr_1	2368980	2369100
Schisto_mansoni.Chr_1	2376536	2376656
Schisto_mansoni.Chr_1	2376656	2376776
Schisto_mansoni.Chr_1	2399793	2399913
Schisto_mansoni.Chr_1	2399913	2400033
Schisto_mansoni.Chr_1	2407043	2407163
Schisto_mansoni.Chr_1	2408573	2408693
Schisto_mansoni.Chr_1	2412811	2412931
Schisto_mansoni.Chr_1	2416224	2416344
Schisto_mansoni.Chr_1	2416344	2416464
Schisto_mansoni.Chr_1	2418518	2418638
Schisto_mansoni.Chr_1	2422190	2422310
Schisto_mansoni.Chr_1	2422310	2422430
Schisto_mansoni.Chr_1	2422372	2422492
Schisto_mansoni.Chr_1	2424420	2424540
Schisto_mansoni.Chr_1	2424556	2424676
Schisto_mansoni.Chr_1	2424676	2424796
Schisto_mansoni.Chr_1	2424796	2424916
Schisto_mansoni.Chr_1	2424916	2425036
Schisto_mansoni.Chr_1	2425036	2425156
Schisto_mansoni.Chr_1	2425156	2425276
Schisto_mansoni.Chr_1	2426854	2426974
Schisto_mansoni.Chr_1	2426974	2427094
Schisto_mansoni.Chr_1	2427094	2427214
Schisto_mansoni.Chr_1	2427206	2427326
Schisto_mansoni.Chr_1	2445358	2445478
Schisto_mansoni.Chr_1	2446274	2446394
Schisto_mansoni.Chr_1	2447751	2447871
Schisto_mansoni.Chr_1	2447871	2447991
Schisto_mansoni.Chr_1	2448056	2448176
Schisto_mansoni.Chr_1	2448308	2448428
Schisto_mansoni.Chr_1	2453773	2453893
Schisto_mansoni.Chr_1	2453990	2454110
Schisto_mansoni.Chr_1	2454292	2454412
Schisto_mansoni.Chr_1	2454412	2454532
Schisto_mansoni.Chr_1	2460013	2460133
Schisto_mansoni.Chr_1	2460133	2460253
Schisto_mansoni.Chr_1	2488685	2488805
Schisto_mansoni.Chr_1	2488997	2489117
Schisto_mansoni.Chr_1	2489117	2489237
Schisto_mansoni.Chr_1	2489489	2489609
Schisto_mansoni.Chr_1	2489609	2489729
Schisto_mansoni.Chr_1	2489867	2489987
Schisto_mansoni.Chr_1	2490085	2490205
Schisto_mansoni.Chr_1	2490348	2490468
Schisto_mansoni.Chr_1	2490609	2490729
Schisto_mansoni.Chr_1	2490832	2490952
Schisto_mansoni.Chr_1	2491010	2491130
Schisto_mansoni.Chr_1	2491255	2491375
Schisto_mansoni.Chr_1	2491405	2491525
Schisto_mansoni.Chr_1	2491525	2491645
Schisto_mansoni.Chr_1	2491640	2491760
Schisto_mansoni.Chr_1	2491760	2491880
Schisto_mansoni.Chr_1	2491880	2492000
Schisto_mansoni.Chr_1	2492340	2492460
Schisto_mansoni.Chr_1	2492460	2492580
Schisto_mansoni.Chr_1	2492580	2492700
Schisto_mansoni.Chr_1	2492700	2492820
Schisto_mansoni.Chr_1	2492820	2492940
Schisto_mansoni.Chr_1	2492940	2493060
Schisto_mansoni.Chr_1	2493090	2493210
Schisto_mansoni.Chr_1	2493438	2493558
Schisto_mansoni.Chr_1	2493737	2493857
Schisto_mansoni.Chr_1	2493857	2493977
Schisto_mansoni.Chr_1	2493977	2494097
Schisto_mansoni.Chr_1	2494097	2494217
Schisto_mansoni.Chr_1	2494254	2494374
Schisto_mansoni.Chr_1	2494584	2494704
Schisto_mansoni.Chr_1	2494704	2494824
Schisto_mansoni.Chr_1	2494824	2494944
Schisto_mansoni.Chr_1	2533212	2533332
Schisto_mansoni.Chr_1	2535003	2535123
Schisto_mansoni.Chr_1	2553104	2553224
Schisto_mansoni.Chr_1	2553447	2553567
Schisto_mansoni.Chr_1	2553567	2553687
Schisto_mansoni.Chr_1	2553687	2553807
Schisto_mansoni.Chr_1	2553807	2553927
Schisto_mansoni.Chr_1	2553992	2554112
Schisto_mansoni.Chr_1	2554112	2554232
Schisto_mansoni.Chr_1	2554232	2554352
Schisto_mansoni.Chr_1	2554352	2554472
Schisto_mansoni.Chr_1	2554472	2554592
Schisto_mansoni.Chr_1	2556128	2556248
Schisto_mansoni.Chr_1	2556248	2556368
Schisto_mansoni.Chr_1	2556368	2556488
Schisto_mansoni.Chr_1	2558377	2558497
Schisto_mansoni.Chr_1	2558497	2558617
Schisto_mansoni.Chr_1	2558617	2558737
Schisto_mansoni.Chr_1	2558737	2558857
Schisto_mansoni.Chr_1	2581110	2581230
Schisto_mansoni.Chr_1	2581230	2581350
Schisto_mansoni.Chr_1	2582790	2582910
Schisto_mansoni.Chr_1	2582910	2583030
Schisto_mansoni.Chr_1	2583030	2583150
Schisto_mansoni.Chr_1	2583150	2583270
Schisto_mansoni.Chr_1	2584290	2584410
Schisto_mansoni.Chr_1	2584410	2584530
Schisto_mansoni.Chr_1	2584530	2584650
Schisto_mansoni.Chr_1	2585920	2586040
Schisto_mansoni.Chr_1	2586040	2586160
Schisto_mansoni.Chr_1	2588579	2588699
Schisto_mansoni.Chr_1	2588699	2588819
Schisto_mansoni.Chr_1	2590556	2590676
Schisto_mansoni.Chr_1	2590676	2590796
Schisto_mansoni.Chr_1	2591930	2592050
Schisto_mansoni.Chr_1	2592050	2592170
Schisto_mansoni.Chr_1	2592170	2592290
Schisto_mansoni.Chr_1	2593893	2594013
Schisto_mansoni.Chr_1	2594087	2594207
Schisto_mansoni.Chr_1	2594207	2594327
Schisto_mansoni.Chr_1	2603518	2603638
Schisto_mansoni.Chr_1	2603663	2603783
Schisto_mansoni.Chr_1	2605889	2606009
Schisto_mansoni.Chr_1	2606009	2606129
Schisto_mansoni.Chr_1	2610575	2610695
Schisto_mansoni.Chr_1	2610695	2610815
Schisto_mansoni.Chr_1	2610815	2610935
Schisto_mansoni.Chr_1	2614077	2614197
Schisto_mansoni.Chr_1	2614159	2614279
Schisto_mansoni.Chr_1	2614279	2614399
Schisto_mansoni.Chr_1	2617309	2617429
Schisto_mansoni.Chr_1	2617429	2617549
Schisto_mansoni.Chr_1	2625890	2626010
Schisto_mansoni.Chr_1	2627337	2627457
Schisto_mansoni.Chr_1	2627457	2627577
Schisto_mansoni.Chr_1	2628443	2628563
Schisto_mansoni.Chr_1	2628563	2628683
Schisto_mansoni.Chr_1	2628683	2628803
Schisto_mansoni.Chr_1	2628803	2628923
Schisto_mansoni.Chr_1	2686935	2687055
Schisto_mansoni.Chr_1	2741309	2741429
Schisto_mansoni.Chr_1	2741429	2741549
Schisto_mansoni.Chr_1	2745826	2745946
Schisto_mansoni.Chr_1	2766232	2766352
Schisto_mansoni.Chr_1	2766352	2766472
Schisto_mansoni.Chr_1	2768572	2768692
Schisto_mansoni.Chr_1	2770263	2770383
Schisto_mansoni.Chr_1	2773669	2773789
Schisto_mansoni.Chr_1	2773789	2773909
Schisto_mansoni.Chr_1	2775815	2775935
Schisto_mansoni.Chr_1	2775918	2776038
Schisto_mansoni.Chr_1	2781432	2781552
Schisto_mansoni.Chr_1	2781568	2781688
Schisto_mansoni.Chr_1	2781688	2781808
Schisto_mansoni.Chr_1	2782137	2782257
Schisto_mansoni.Chr_1	2782251	2782371
Schisto_mansoni.Chr_1	2784391	2784511
Schisto_mansoni.Chr_1	2790077	2790197
Schisto_mansoni.Chr_1	2792557	2792677
Schisto_mansoni.Chr_1	2796625	2796745
Schisto_mansoni.Chr_1	2798248	2798368
Schisto_mansoni.Chr_1	2800810	2800930
Schisto_mansoni.Chr_1	2801594	2801714
Schisto_mansoni.Chr_1	2801712	2801832
Schisto_mansoni.Chr_1	2806162	2806282
Schisto_mansoni.Chr_1	2807636	2807756
Schisto_mansoni.Chr_1	2809072	2809192
Schisto_mansoni.Chr_1	2809194	2809314
Schisto_mansoni.Chr_1	2809298	2809418
Schisto_mansoni.Chr_1	2809402	2809522
Schisto_mansoni.Chr_1	2811098	2811218
Schisto_mansoni.Chr_1	2811208	2811328
Schisto_mansoni.Chr_1	2813673	2813793
Schisto_mansoni.Chr_1	2816379	2816499
Schisto_mansoni.Chr_1	2816499	2816619
Schisto_mansoni.Chr_1	2816798	2816918
Schisto_mansoni.Chr_1	2816918	2817038
Schisto_mansoni.Chr_1	2816982	2817102
Schisto_mansoni.Chr_1	2817109	2817229
Schisto_mansoni.Chr_1	2817229	2817349
Schisto_mansoni.Chr_1	2817349	2817469
Schisto_mansoni.Chr_1	2817469	2817589
Schisto_mansoni.Chr_1	2817589	2817709
Schisto_mansoni.Chr_1	2817709	2817829
Schisto_mansoni.Chr_1	2817829	2817949
Schisto_mansoni.Chr_1	2817949	2818069
Schisto_mansoni.Chr_1	2818069	2818189
Schisto_mansoni.Chr_1	2818189	2818309
Schisto_mansoni.Chr_1	2818955	2819075
Schisto_mansoni.Chr_1	2830923	2831043
Schisto_mansoni.Chr_1	2833258	2833378
Schisto_mansoni.Chr_1	2836888	2837008
Schisto_mansoni.Chr_1	2836992	2837112
Schisto_mansoni.Chr_1	2837112	2837232
Schisto_mansoni.Chr_1	2846056	2846176
Schisto_mansoni.Chr_1	2846176	2846296
Schisto_mansoni.Chr_1	2850353	2850473
Schisto_mansoni.Chr_1	2850522	2850642
Schisto_mansoni.Chr_1	2850642	2850762
Schisto_mansoni.Chr_1	2893675	2893795
Schisto_mansoni.Chr_1	2893791	2893911
Schisto_mansoni.Chr_1	2894039	2894159
Schisto_mansoni.Chr_1	2894159	2894279
Schisto_mansoni.Chr_1	2894279	2894399
Schisto_mansoni.Chr_1	2894405	2894525
Schisto_mansoni.Chr_1	2894525	2894645
Schisto_mansoni.Chr_1	2894645	2894765
Schisto_mansoni.Chr_1	2894765	2894885
Schisto_mansoni.Chr_1	2894885	2895005
Schisto_mansoni.Chr_1	2895349	2895469
Schisto_mansoni.Chr_1	2895626	2895746
Schisto_mansoni.Chr_1	2896077	2896197
Schisto_mansoni.Chr_1	2937587	2937707
Schisto_mansoni.Chr_1	2937707	2937827
Schisto_mansoni.Chr_1	2940035	2940155
Schisto_mansoni.Chr_1	2940155	2940275
Schisto_mansoni.Chr_1	2991746	2991866
Schisto_mansoni.Chr_1	2991865	2991985
Schisto_mansoni.Chr_1	3021599	3021719
Schisto_mansoni.Chr_1	3030472	3030592
Schisto_mansoni.Chr_1	3030592	3030712
Schisto_mansoni.Chr_1	3035397	3035517
Schisto_mansoni.Chr_1	3035500	3035620
Schisto_mansoni.Chr_1	3042272	3042392
Schisto_mansoni.Chr_1	3042392	3042512
Schisto_mansoni.Chr_1	3042512	3042632
Schisto_mansoni.Chr_1	3042632	3042752
Schisto_mansoni.Chr_1	3042752	3042872
Schisto_mansoni.Chr_1	3042872	3042992
Schisto_mansoni.Chr_1	3043025	3043145
Schisto_mansoni.Chr_1	3043191	3043311
Schisto_mansoni.Chr_1	3123792	3123912
Schisto_mansoni.Chr_1	3123912	3124032
Schisto_mansoni.Chr_1	3124032	3124152
Schisto_mansoni.Chr_1	3138903	3139023
Schisto_mansoni.Chr_1	3139346	3139466
Schisto_mansoni.Chr_1	3139466	3139586
Schisto_mansoni.Chr_1	3139586	3139706
Schisto_mansoni.Chr_1	3139963	3140083
Schisto_mansoni.Chr_1	3140083	3140203
Schisto_mansoni.Chr_1	3141058	3141178
Schisto_mansoni.Chr_1	3141184	3141304
Schisto_mansoni.Chr_1	3141304	3141424
Schisto_mansoni.Chr_1	3141424	3141544
Schisto_mansoni.Chr_1	3142457	3142577
Schisto_mansoni.Chr_1	3142577	3142697
Schisto_mansoni.Chr_1	3142697	3142817
Schisto_mansoni.Chr_1	3162133	3162253
Schisto_mansoni.Chr_1	3183523	3183643
Schisto_mansoni.Chr_1	3185238	3185358
Schisto_mansoni.Chr_1	3187407	3187527
Schisto_mansoni.Chr_1	3187527	3187647
Schisto_mansoni.Chr_1	3188542	3188662
Schisto_mansoni.Chr_1	3188669	3188789
Schisto_mansoni.Chr_1	3190007	3190127
Schisto_mansoni.Chr_1	3190308	3190428
Schisto_mansoni.Chr_1	3190428	3190548
Schisto_mansoni.Chr_1	3190918	3191038
Schisto_mansoni.Chr_1	3192377	3192497
Schisto_mansoni.Chr_1	3194635	3194755
Schisto_mansoni.Chr_1	3199782	3199902
Schisto_mansoni.Chr_1	3200008	3200128
Schisto_mansoni.Chr_1	3200180	3200300
Schisto_mansoni.Chr_1	3200300	3200420
Schisto_mansoni.Chr_1	3202749	3202869
Schisto_mansoni.Chr_1	3203143	3203263
Schisto_mansoni.Chr_1	3206842	3206962
Schisto_mansoni.Chr_1	3206962	3207082
Schisto_mansoni.Chr_1	3210307	3210427
Schisto_mansoni.Chr_1	3211819	3211939
Schisto_mansoni.Chr_1	3212076	3212196
Schisto_mansoni.Chr_1	3285750	3285870
Schisto_mansoni.Chr_1	3285874	3285994
Schisto_mansoni.Chr_1	3285975	3286095
Schisto_mansoni.Chr_1	3285994	3286114
Schisto_mansoni.Chr_1	3286027	3286147
Schisto_mansoni.Chr_1	3286147	3286267
Schisto_mansoni.Chr_1	3286251	3286371
Schisto_mansoni.Chr_1	3286371	3286491
Schisto_mansoni.Chr_1	3286491	3286611
Schisto_mansoni.Chr_1	3286611	3286731
Schisto_mansoni.Chr_1	3286731	3286851
Schisto_mansoni.Chr_1	3286851	3286971
Schisto_mansoni.Chr_1	3289600	3289720
Schisto_mansoni.Chr_1	3289720	3289840
Schisto_mansoni.Chr_1	3307976	3308096
Schisto_mansoni.Chr_1	3308147	3308267
Schisto_mansoni.Chr_1	3308267	3308387
Schisto_mansoni.Chr_1	3311759	3311879
Schisto_mansoni.Chr_1	3313407	3313527
Schisto_mansoni.Chr_1	3316191	3316311
Schisto_mansoni.Chr_1	3327496	3327616
Schisto_mansoni.Chr_1	3329786	3329906
Schisto_mansoni.Chr_1	3333347	3333467
Schisto_mansoni.Chr_1	3333467	3333587
Schisto_mansoni.Chr_1	3334661	3334781
Schisto_mansoni.Chr_1	3334781	3334901
Schisto_mansoni.Chr_1	3334901	3335021
Schisto_mansoni.Chr_1	3335059	3335179
Schisto_mansoni.Chr_1	3335225	3335345
Schisto_mansoni.Chr_1	3342288	3342408
Schisto_mansoni.Chr_1	3342634	3342754
Schisto_mansoni.Chr_1	3346664	3346784
Schisto_mansoni.Chr_1	3363161	3363281
Schisto_mansoni.Chr_1	3363281	3363401
Schisto_mansoni.Chr_1	3363401	3363521
Schisto_mansoni.Chr_1	3363521	3363641
Schisto_mansoni.Chr_1	3363641	3363761
Schisto_mansoni.Chr_1	3365786	3365906
Schisto_mansoni.Chr_1	3368176	3368296
Schisto_mansoni.Chr_1	3374311	3374431
Schisto_mansoni.Chr_1	3375466	3375586
Schisto_mansoni.Chr_1	3384741	3384861
Schisto_mansoni.Chr_1	3384861	3384981
Schisto_mansoni.Chr_1	3395662	3395782
Schisto_mansoni.Chr_1	3397747	3397867
Schisto_mansoni.Chr_1	3397867	3397987
Schisto_mansoni.Chr_1	3397987	3398107
Schisto_mansoni.Chr_1	3408172	3408292
Schisto_mansoni.Chr_1	3409918	3410038
Schisto_mansoni.Chr_1	3411583	3411703
Schisto_mansoni.Chr_1	3412481	3412601
Schisto_mansoni.Chr_1	3412601	3412721
Schisto_mansoni.Chr_1	3414452	3414572
Schisto_mansoni.Chr_1	3418378	3418498
Schisto_mansoni.Chr_1	3418483	3418603
Schisto_mansoni.Chr_1	3418603	3418723
Schisto_mansoni.Chr_1	3418723	3418843
Schisto_mansoni.Chr_1	3419817	3419937
Schisto_mansoni.Chr_1	3419937	3420057
Schisto_mansoni.Chr_1	3421515	3421635
Schisto_mansoni.Chr_1	3423288	3423408
Schisto_mansoni.Chr_1	3423408	3423528
Schisto_mansoni.Chr_1	3423528	3423648
Schisto_mansoni.Chr_1	3425051	3425171
Schisto_mansoni.Chr_1	3425208	3425328
Schisto_mansoni.Chr_1	3428640	3428760
Schisto_mansoni.Chr_1	3430940	3431060
Schisto_mansoni.Chr_1	3431060	3431180
Schisto_mansoni.Chr_1	3433168	3433288
Schisto_mansoni.Chr_1	3433288	3433408
Schisto_mansoni.Chr_1	3433408	3433528
Schisto_mansoni.Chr_1	3435957	3436077
Schisto_mansoni.Chr_1	3436077	3436197
Schisto_mansoni.Chr_1	3438670	3438790
Schisto_mansoni.Chr_1	3438790	3438910
Schisto_mansoni.Chr_1	3438910	3439030
Schisto_mansoni.Chr_1	3439037	3439157
Schisto_mansoni.Chr_1	3440191	3440311
Schisto_mansoni.Chr_1	3440339	3440459
Schisto_mansoni.Chr_1	3442363	3442483
Schisto_mansoni.Chr_1	3445097	3445217
Schisto_mansoni.Chr_1	3445217	3445337
Schisto_mansoni.Chr_1	3448216	3448336
Schisto_mansoni.Chr_1	3450485	3450605
Schisto_mansoni.Chr_1	3450846	3450966
Schisto_mansoni.Chr_1	3450966	3451086
Schisto_mansoni.Chr_1	3452404	3452524
Schisto_mansoni.Chr_1	3462267	3462387
Schisto_mansoni.Chr_1	3462387	3462507
Schisto_mansoni.Chr_1	3462507	3462627
Schisto_mansoni.Chr_1	3462627	3462747
Schisto_mansoni.Chr_1	3462747	3462867
Schisto_mansoni.Chr_1	3462867	3462987
Schisto_mansoni.Chr_1	3462987	3463107
Schisto_mansoni.Chr_1	3463107	3463227
Schisto_mansoni.Chr_1	3463227	3463347
Schisto_mansoni.Chr_1	3463347	3463467
Schisto_mansoni.Chr_1	3463467	3463587
Schisto_mansoni.Chr_1	3463587	3463707
Schisto_mansoni.Chr_1	3463707	3463827
Schisto_mansoni.Chr_1	3463827	3463947
Schisto_mansoni.Chr_1	3486869	3486989
Schisto_mansoni.Chr_1	3487065	3487185
Schisto_mansoni.Chr_1	3487185	3487305
Schisto_mansoni.Chr_1	3502092	3502212
Schisto_mansoni.Chr_1	3502247	3502367
Schisto_mansoni.Chr_1	3502367	3502487
Schisto_mansoni.Chr_1	3502487	3502607
Schisto_mansoni.Chr_1	3504128	3504248
Schisto_mansoni.Chr_1	3504248	3504368
Schisto_mansoni.Chr_1	3506681	3506801
Schisto_mansoni.Chr_1	3507069	3507189
Schisto_mansoni.Chr_1	3512787	3512907
Schisto_mansoni.Chr_1	3523539	3523659
Schisto_mansoni.Chr_1	3530075	3530195
Schisto_mansoni.Chr_1	3530195	3530315
Schisto_mansoni.Chr_1	3533461	3533581
Schisto_mansoni.Chr_1	3538963	3539083
Schisto_mansoni.Chr_1	3540595	3540715
Schisto_mansoni.Chr_1	3540715	3540835
Schisto_mansoni.Chr_1	3543386	3543506
Schisto_mansoni.Chr_1	3543506	3543626
Schisto_mansoni.Chr_1	3544963	3545083
Schisto_mansoni.Chr_1	3545083	3545203
Schisto_mansoni.Chr_1	3548830	3548950
Schisto_mansoni.Chr_1	3548950	3549070
Schisto_mansoni.Chr_1	3558581	3558701
Schisto_mansoni.Chr_1	3590115	3590235
Schisto_mansoni.Chr_1	3590228	3590348
Schisto_mansoni.Chr_1	3590348	3590468
Schisto_mansoni.Chr_1	3612067	3612187
Schisto_mansoni.Chr_1	3612283	3612403
Schisto_mansoni.Chr_1	3621362	3621482
Schisto_mansoni.Chr_1	3621482	3621602
Schisto_mansoni.Chr_1	3621602	3621722
Schisto_mansoni.Chr_1	3621722	3621842
Schisto_mansoni.Chr_1	3659160	3659280
Schisto_mansoni.Chr_1	3659683	3659803
Schisto_mansoni.Chr_1	3690218	3690338
Schisto_mansoni.Chr_1	3691196	3691316
Schisto_mansoni.Chr_1	3692907	3693027
Schisto_mansoni.Chr_1	3693027	3693147
Schisto_mansoni.Chr_1	3702666	3702786
Schisto_mansoni.Chr_1	3743535	3743655
Schisto_mansoni.Chr_1	3745197	3745317
Schisto_mansoni.Chr_1	3745317	3745437
Schisto_mansoni.Chr_1	3745437	3745557
Schisto_mansoni.Chr_1	3745522	3745642
Schisto_mansoni.Chr_1	3745642	3745762
Schisto_mansoni.Chr_1	3768213	3768333
Schisto_mansoni.Chr_1	3773229	3773349
Schisto_mansoni.Chr_1	3773349	3773469
Schisto_mansoni.Chr_1	3777754	3777874
Schisto_mansoni.Chr_1	3788646	3788766
Schisto_mansoni.Chr_1	3793898	3794018
Schisto_mansoni.Chr_1	3806525	3806645
Schisto_mansoni.Chr_1	3809097	3809217
Schisto_mansoni.Chr_1	3862931	3863051
Schisto_mansoni.Chr_1	3863184	3863304
Schisto_mansoni.Chr_1	3863304	3863424
Schisto_mansoni.Chr_1	3863424	3863544
Schisto_mansoni.Chr_1	3863544	3863664
Schisto_mansoni.Chr_1	3863664	3863784
Schisto_mansoni.Chr_1	3863784	3863904
Schisto_mansoni.Chr_1	3863891	3864011
Schisto_mansoni.Chr_1	3864011	3864131
Schisto_mansoni.Chr_1	3866261	3866381
Schisto_mansoni.Chr_1	3866421	3866541
Schisto_mansoni.Chr_1	3867371	3867491
Schisto_mansoni.Chr_1	3867558	3867678
Schisto_mansoni.Chr_1	3878595	3878715
Schisto_mansoni.Chr_1	3878715	3878835
Schisto_mansoni.Chr_1	3878835	3878955
Schisto_mansoni.Chr_1	3878955	3879075
Schisto_mansoni.Chr_1	3885257	3885377
Schisto_mansoni.Chr_1	3885507	3885627
Schisto_mansoni.Chr_1	3886005	3886125
Schisto_mansoni.Chr_1	3886159	3886279
Schisto_mansoni.Chr_1	3886783	3886903
Schisto_mansoni.Chr_1	3887018	3887138
Schisto_mansoni.Chr_1	3887260	3887380
Schisto_mansoni.Chr_1	3887493	3887613
Schisto_mansoni.Chr_1	3888273	3888393
Schisto_mansoni.Chr_1	3888415	3888535
Schisto_mansoni.Chr_1	3888683	3888803
Schisto_mansoni.Chr_1	3888925	3889045
Schisto_mansoni.Chr_1	3894165	3894285
Schisto_mansoni.Chr_1	3894285	3894405
Schisto_mansoni.Chr_1	3921813	3921933
Schisto_mansoni.Chr_1	3921933	3922053
Schisto_mansoni.Chr_1	3922053	3922173
Schisto_mansoni.Chr_1	3922173	3922293
Schisto_mansoni.Chr_1	3922293	3922413
Schisto_mansoni.Chr_1	3922413	3922533
Schisto_mansoni.Chr_1	3922533	3922653
Schisto_mansoni.Chr_1	3922653	3922773
Schisto_mansoni.Chr_1	3922773	3922893
Schisto_mansoni.Chr_1	3922893	3923013
Schisto_mansoni.Chr_1	3941693	3941813
Schisto_mansoni.Chr_1	3941813	3941933
Schisto_mansoni.Chr_1	3941918	3942038
Schisto_mansoni.Chr_1	3944054	3944174
Schisto_mansoni.Chr_1	3944174	3944294
Schisto_mansoni.Chr_1	3950700	3950820
Schisto_mansoni.Chr_1	3962706	3962826
Schisto_mansoni.Chr_1	3964220	3964340
Schisto_mansoni.Chr_1	3964329	3964449
Schisto_mansoni.Chr_1	3965452	3965572
Schisto_mansoni.Chr_1	3998505	3998625
Schisto_mansoni.Chr_1	3998770	3998890
Schisto_mansoni.Chr_1	3999210	3999330
Schisto_mansoni.Chr_1	3999330	3999450
Schisto_mansoni.Chr_1	3999730	3999850
Schisto_mansoni.Chr_1	4001454	4001574
Schisto_mansoni.Chr_1	4010180	4010300
Schisto_mansoni.Chr_1	4010300	4010420
Schisto_mansoni.Chr_1	4010420	4010540
Schisto_mansoni.Chr_1	4010540	4010660
Schisto_mansoni.Chr_1	4028521	4028641
Schisto_mansoni.Chr_1	4028641	4028761
Schisto_mansoni.Chr_1	4028761	4028881
Schisto_mansoni.Chr_1	4028881	4029001
Schisto_mansoni.Chr_1	4032474	4032594
Schisto_mansoni.Chr_1	4032594	4032714
Schisto_mansoni.Chr_1	4034885	4035005
Schisto_mansoni.Chr_1	4035005	4035125
Schisto_mansoni.Chr_1	4035125	4035245
Schisto_mansoni.Chr_1	4036759	4036879
Schisto_mansoni.Chr_1	4036879	4036999
Schisto_mansoni.Chr_1	4036999	4037119
Schisto_mansoni.Chr_1	4037121	4037241
Schisto_mansoni.Chr_1	4038347	4038467
Schisto_mansoni.Chr_1	4038467	4038587
Schisto_mansoni.Chr_1	4040298	4040418
Schisto_mansoni.Chr_1	4040418	4040538
Schisto_mansoni.Chr_1	4044484	4044604
Schisto_mansoni.Chr_1	4044649	4044769
Schisto_mansoni.Chr_1	4046955	4047075
Schisto_mansoni.Chr_1	4047156	4047276
Schisto_mansoni.Chr_1	4080288	4080408
Schisto_mansoni.Chr_1	4085411	4085531
Schisto_mansoni.Chr_1	4101422	4101542
Schisto_mansoni.Chr_1	4107127	4107247
Schisto_mansoni.Chr_1	4107247	4107367
Schisto_mansoni.Chr_1	4107367	4107487
Schisto_mansoni.Chr_1	4107487	4107607
Schisto_mansoni.Chr_1	4109146	4109266
Schisto_mansoni.Chr_1	4109266	4109386
Schisto_mansoni.Chr_1	4112672	4112792
Schisto_mansoni.Chr_1	4112792	4112912
Schisto_mansoni.Chr_1	4115457	4115577
Schisto_mansoni.Chr_1	4115577	4115697
Schisto_mansoni.Chr_1	4115697	4115817
Schisto_mansoni.Chr_1	4115948	4116068
Schisto_mansoni.Chr_1	4117827	4117947
Schisto_mansoni.Chr_1	4117947	4118067
Schisto_mansoni.Chr_1	4120116	4120236
Schisto_mansoni.Chr_1	4120236	4120356
Schisto_mansoni.Chr_1	4124029	4124149
Schisto_mansoni.Chr_1	4124293	4124413
Schisto_mansoni.Chr_1	4127131	4127251
Schisto_mansoni.Chr_1	4127251	4127371
Schisto_mansoni.Chr_1	4259503	4259623
Schisto_mansoni.Chr_1	4260478	4260598
Schisto_mansoni.Chr_1	4262440	4262560
Schisto_mansoni.Chr_1	4262560	4262680
Schisto_mansoni.Chr_1	4262680	4262800
Schisto_mansoni.Chr_1	4262991	4263111
Schisto_mansoni.Chr_1	4263111	4263231
Schisto_mansoni.Chr_1	4263313	4263433
Schisto_mansoni.Chr_1	4263433	4263553
Schisto_mansoni.Chr_1	4273491	4273611
Schisto_mansoni.Chr_1	4273611	4273731
Schisto_mansoni.Chr_1	4273731	4273851
Schisto_mansoni.Chr_1	4273858	4273978
Schisto_mansoni.Chr_1	4273978	4274098
Schisto_mansoni.Chr_1	4275509	4275629
Schisto_mansoni.Chr_1	4276966	4277086
Schisto_mansoni.Chr_1	4277506	4277626
Schisto_mansoni.Chr_1	4287424	4287544
Schisto_mansoni.Chr_1	4298709	4298829
Schisto_mansoni.Chr_1	4298829	4298949
Schisto_mansoni.Chr_1	4299147	4299267
Schisto_mansoni.Chr_1	4299267	4299387
Schisto_mansoni.Chr_1	4299387	4299507
Schisto_mansoni.Chr_1	4299485	4299605
Schisto_mansoni.Chr_1	4301016	4301136
Schisto_mansoni.Chr_1	4301136	4301256
Schisto_mansoni.Chr_1	4338219	4338339
Schisto_mansoni.Chr_1	4338427	4338547
Schisto_mansoni.Chr_1	4340562	4340682
Schisto_mansoni.Chr_1	4340682	4340802
Schisto_mansoni.Chr_1	4340802	4340922
Schisto_mansoni.Chr_1	4345596	4345716
Schisto_mansoni.Chr_1	4345808	4345928
Schisto_mansoni.Chr_1	4346056	4346176
Schisto_mansoni.Chr_1	4350977	4351097
Schisto_mansoni.Chr_1	4358441	4358561
Schisto_mansoni.Chr_1	4358546	4358666
Schisto_mansoni.Chr_1	4360231	4360351
Schisto_mansoni.Chr_1	4360351	4360471
Schisto_mansoni.Chr_1	4391911	4392031
Schisto_mansoni.Chr_1	4392431	4392551
Schisto_mansoni.Chr_1	4392733	4392853
Schisto_mansoni.Chr_1	4460279	4460399
Schisto_mansoni.Chr_1	4463033	4463153
Schisto_mansoni.Chr_1	4463153	4463273
Schisto_mansoni.Chr_1	4463273	4463393
Schisto_mansoni.Chr_1	4463393	4463513
Schisto_mansoni.Chr_1	4466482	4466602
Schisto_mansoni.Chr_1	4468695	4468815
Schisto_mansoni.Chr_1	4469911	4470031
Schisto_mansoni.Chr_1	4470031	4470151
Schisto_mansoni.Chr_1	4470151	4470271
Schisto_mansoni.Chr_1	4491044	4491164
Schisto_mansoni.Chr_1	4491272	4491392
Schisto_mansoni.Chr_1	4494233	4494353
Schisto_mansoni.Chr_1	4495711	4495831
Schisto_mansoni.Chr_1	4498936	4499056
Schisto_mansoni.Chr_1	4510459	4510579
Schisto_mansoni.Chr_1	4511811	4511931
Schisto_mansoni.Chr_1	4511931	4512051
Schisto_mansoni.Chr_1	4524296	4524416
Schisto_mansoni.Chr_1	4529023	4529143
Schisto_mansoni.Chr_1	4548208	4548328
Schisto_mansoni.Chr_1	4549461	4549581
Schisto_mansoni.Chr_1	4557366	4557486
Schisto_mansoni.Chr_1	4559116	4559236
Schisto_mansoni.Chr_1	4559236	4559356
Schisto_mansoni.Chr_1	4560859	4560979
Schisto_mansoni.Chr_1	4560983	4561103
Schisto_mansoni.Chr_1	4568949	4569069
Schisto_mansoni.Chr_1	4648820	4648940
Schisto_mansoni.Chr_1	4648988	4649108
Schisto_mansoni.Chr_1	4649209	4649329
Schisto_mansoni.Chr_1	4649329	4649449
Schisto_mansoni.Chr_1	4649449	4649569
Schisto_mansoni.Chr_1	4649569	4649689
Schisto_mansoni.Chr_1	4649689	4649809
Schisto_mansoni.Chr_1	4649809	4649929
Schisto_mansoni.Chr_1	4649929	4650049
Schisto_mansoni.Chr_1	4650049	4650169
Schisto_mansoni.Chr_1	4650215	4650335
Schisto_mansoni.Chr_1	4650335	4650455
Schisto_mansoni.Chr_1	4650455	4650575
Schisto_mansoni.Chr_1	4650575	4650695
Schisto_mansoni.Chr_1	4650695	4650815
Schisto_mansoni.Chr_1	4650815	4650935
Schisto_mansoni.Chr_1	4650935	4651055
Schisto_mansoni.Chr_1	4651074	4651194
Schisto_mansoni.Chr_1	4651212	4651332
Schisto_mansoni.Chr_1	4651332	4651452
Schisto_mansoni.Chr_1	4651452	4651572
Schisto_mansoni.Chr_1	4651572	4651692
Schisto_mansoni.Chr_1	4651692	4651812
Schisto_mansoni.Chr_1	4651812	4651932
Schisto_mansoni.Chr_1	4651932	4652052
Schisto_mansoni.Chr_1	4652052	4652172
Schisto_mansoni.Chr_1	4652172	4652292
Schisto_mansoni.Chr_1	4652292	4652412
Schisto_mansoni.Chr_1	4652412	4652532
Schisto_mansoni.Chr_1	4721609	4721729
Schisto_mansoni.Chr_1	4721729	4721849
Schisto_mansoni.Chr_1	4721849	4721969
Schisto_mansoni.Chr_1	4721953	4722073
Schisto_mansoni.Chr_1	4722055	4722175
Schisto_mansoni.Chr_1	4722073	4722193
Schisto_mansoni.Chr_1	4722175	4722295
Schisto_mansoni.Chr_1	4723315	4723435
Schisto_mansoni.Chr_1	4723435	4723555
Schisto_mansoni.Chr_1	4724737	4724857
Schisto_mansoni.Chr_1	4726333	4726453
Schisto_mansoni.Chr_1	4732415	4732535
Schisto_mansoni.Chr_1	4732660	4732780
Schisto_mansoni.Chr_1	4732773	4732893
Schisto_mansoni.Chr_1	4732893	4733013
Schisto_mansoni.Chr_1	4734892	4735012
Schisto_mansoni.Chr_1	4735141	4735261
Schisto_mansoni.Chr_1	4736965	4737085
Schisto_mansoni.Chr_1	4737085	4737205
Schisto_mansoni.Chr_1	4740099	4740219
Schisto_mansoni.Chr_1	4740219	4740339
Schisto_mansoni.Chr_1	4742992	4743112
Schisto_mansoni.Chr_1	4743266	4743386
Schisto_mansoni.Chr_1	4745665	4745785
Schisto_mansoni.Chr_1	4755424	4755544
Schisto_mansoni.Chr_1	4761970	4762090
Schisto_mansoni.Chr_1	4762090	4762210
Schisto_mansoni.Chr_1	4762210	4762330
Schisto_mansoni.Chr_1	4765327	4765447
Schisto_mansoni.Chr_1	4765550	4765670
Schisto_mansoni.Chr_1	4766790	4766910
Schisto_mansoni.Chr_1	4771927	4772047
Schisto_mansoni.Chr_1	4772047	4772167
Schisto_mansoni.Chr_1	4772167	4772287
Schisto_mansoni.Chr_1	4774254	4774374
Schisto_mansoni.Chr_1	4774374	4774494
Schisto_mansoni.Chr_1	4774602	4774722
Schisto_mansoni.Chr_1	4775849	4775969
Schisto_mansoni.Chr_1	4775969	4776089
Schisto_mansoni.Chr_1	4776067	4776187
Schisto_mansoni.Chr_1	4776187	4776307
Schisto_mansoni.Chr_1	4778395	4778515
Schisto_mansoni.Chr_1	4778611	4778731
Schisto_mansoni.Chr_1	4778886	4779006
Schisto_mansoni.Chr_1	4782051	4782171
Schisto_mansoni.Chr_1	4784678	4784798
Schisto_mansoni.Chr_1	4784798	4784918
Schisto_mansoni.Chr_1	4784963	4785083
Schisto_mansoni.Chr_1	4787678	4787798
Schisto_mansoni.Chr_1	4787901	4788021
Schisto_mansoni.Chr_1	4789977	4790097
Schisto_mansoni.Chr_1	4790122	4790242
Schisto_mansoni.Chr_1	4790287	4790407
Schisto_mansoni.Chr_1	4790411	4790531
Schisto_mansoni.Chr_1	4790531	4790651
Schisto_mansoni.Chr_1	4791766	4791886
Schisto_mansoni.Chr_1	4791886	4792006
Schisto_mansoni.Chr_1	4792006	4792126
Schisto_mansoni.Chr_1	4792230	4792350
Schisto_mansoni.Chr_1	4793160	4793280
Schisto_mansoni.Chr_1	4793459	4793579
Schisto_mansoni.Chr_1	4793673	4793793
Schisto_mansoni.Chr_1	4793915	4794035
Schisto_mansoni.Chr_1	4797740	4797860
Schisto_mansoni.Chr_1	4797955	4798075
Schisto_mansoni.Chr_1	4798235	4798355
Schisto_mansoni.Chr_1	4798506	4798626
Schisto_mansoni.Chr_1	4798626	4798746
Schisto_mansoni.Chr_1	4800609	4800729
Schisto_mansoni.Chr_1	4800729	4800849
Schisto_mansoni.Chr_1	4802213	4802333
Schisto_mansoni.Chr_1	4806180	4806300
Schisto_mansoni.Chr_1	4809983	4810103
Schisto_mansoni.Chr_1	4818585	4818705
Schisto_mansoni.Chr_1	4818705	4818825
Schisto_mansoni.Chr_1	4818825	4818945
Schisto_mansoni.Chr_1	4818942	4819062
Schisto_mansoni.Chr_1	4819062	4819182
Schisto_mansoni.Chr_1	4822832	4822952
Schisto_mansoni.Chr_1	4822952	4823072
Schisto_mansoni.Chr_1	4824867	4824987
Schisto_mansoni.Chr_1	4824987	4825107
Schisto_mansoni.Chr_1	4825107	4825227
Schisto_mansoni.Chr_1	4826680	4826800
Schisto_mansoni.Chr_1	4832319	4832439
Schisto_mansoni.Chr_1	4832439	4832559
Schisto_mansoni.Chr_1	4834787	4834907
Schisto_mansoni.Chr_1	4834931	4835051
Schisto_mansoni.Chr_1	4838093	4838213
Schisto_mansoni.Chr_1	4838225	4838345
Schisto_mansoni.Chr_1	4912080	4912200
Schisto_mansoni.Chr_1	4912222	4912342
Schisto_mansoni.Chr_1	4912641	4912761
Schisto_mansoni.Chr_1	4912761	4912881
Schisto_mansoni.Chr_1	4913261	4913381
Schisto_mansoni.Chr_1	4927112	4927232
Schisto_mansoni.Chr_1	4971348	4971468
Schisto_mansoni.Chr_1	4971381	4971501
Schisto_mansoni.Chr_1	4971629	4971749
Schisto_mansoni.Chr_1	4971700	4971820
Schisto_mansoni.Chr_1	4971807	4971927
Schisto_mansoni.Chr_1	4971929	4972049
Schisto_mansoni.Chr_1	4974183	4974303
Schisto_mansoni.Chr_1	4974303	4974423
Schisto_mansoni.Chr_1	4974406	4974526
Schisto_mansoni.Chr_1	4977278	4977398
Schisto_mansoni.Chr_1	4977382	4977502
Schisto_mansoni.Chr_1	4977502	4977622
Schisto_mansoni.Chr_1	4979463	4979583
Schisto_mansoni.Chr_1	4983792	4983912
Schisto_mansoni.Chr_1	4983912	4984032
Schisto_mansoni.Chr_1	4984032	4984152
Schisto_mansoni.Chr_1	4984134	4984254
Schisto_mansoni.Chr_1	4986650	4986770
Schisto_mansoni.Chr_1	4986770	4986890
Schisto_mansoni.Chr_1	4988728	4988848
Schisto_mansoni.Chr_1	4988848	4988968
Schisto_mansoni.Chr_1	4991717	4991837
Schisto_mansoni.Chr_1	4991837	4991957
Schisto_mansoni.Chr_1	4991957	4992077
Schisto_mansoni.Chr_1	4994568	4994688
Schisto_mansoni.Chr_1	4994688	4994808
Schisto_mansoni.Chr_1	4997131	4997251
Schisto_mansoni.Chr_1	4998909	4999029
Schisto_mansoni.Chr_1	5002208	5002328
Schisto_mansoni.Chr_1	5002328	5002448
Schisto_mansoni.Chr_1	5005437	5005557
Schisto_mansoni.Chr_1	5006221	5006341
Schisto_mansoni.Chr_1	5006341	5006461
Schisto_mansoni.Chr_1	5051980	5052100
Schisto_mansoni.Chr_1	5052100	5052220
Schisto_mansoni.Chr_1	5052220	5052340
Schisto_mansoni.Chr_1	5052340	5052460
Schisto_mansoni.Chr_1	5052643	5052763
Schisto_mansoni.Chr_1	5052763	5052883
Schisto_mansoni.Chr_1	5052994	5053114
Schisto_mansoni.Chr_1	5053223	5053343
Schisto_mansoni.Chr_1	5085930	5086050
Schisto_mansoni.Chr_1	5086050	5086170
Schisto_mansoni.Chr_1	5088423	5088543
Schisto_mansoni.Chr_1	5092863	5092983
Schisto_mansoni.Chr_1	5092983	5093103
Schisto_mansoni.Chr_1	5093103	5093223
Schisto_mansoni.Chr_1	5094225	5094345
Schisto_mansoni.Chr_1	5094345	5094465
Schisto_mansoni.Chr_1	5094591	5094711
Schisto_mansoni.Chr_1	5094711	5094831
Schisto_mansoni.Chr_1	5094831	5094951
Schisto_mansoni.Chr_1	5097021	5097141
Schisto_mansoni.Chr_1	5097320	5097440
Schisto_mansoni.Chr_1	5098206	5098326
Schisto_mansoni.Chr_1	5098326	5098446
Schisto_mansoni.Chr_1	5098605	5098725
Schisto_mansoni.Chr_1	5098725	5098845
Schisto_mansoni.Chr_1	5098845	5098965
Schisto_mansoni.Chr_1	5099285	5099405
Schisto_mansoni.Chr_1	5099405	5099525
Schisto_mansoni.Chr_1	5099525	5099645
Schisto_mansoni.Chr_1	5102848	5102968
Schisto_mansoni.Chr_1	5102968	5103088
Schisto_mansoni.Chr_1	5103481	5103601
Schisto_mansoni.Chr_1	5103601	5103721
Schisto_mansoni.Chr_1	5104528	5104648
Schisto_mansoni.Chr_1	5105413	5105533
Schisto_mansoni.Chr_1	5105533	5105653
Schisto_mansoni.Chr_1	5105892	5106012
Schisto_mansoni.Chr_1	5106012	5106132
Schisto_mansoni.Chr_1	5106415	5106535
Schisto_mansoni.Chr_1	5106535	5106655
Schisto_mansoni.Chr_1	5108592	5108712
Schisto_mansoni.Chr_1	5111135	5111255
Schisto_mansoni.Chr_1	5115333	5115453
Schisto_mansoni.Chr_1	5118486	5118606
Schisto_mansoni.Chr_1	5121395	5121515
Schisto_mansoni.Chr_1	5123617	5123737
Schisto_mansoni.Chr_1	5207568	5207688
Schisto_mansoni.Chr_1	5207688	5207808
Schisto_mansoni.Chr_1	5207816	5207936
Schisto_mansoni.Chr_1	5207936	5208056
Schisto_mansoni.Chr_1	5208036	5208156
Schisto_mansoni.Chr_1	5208128	5208248
Schisto_mansoni.Chr_1	5212640	5212760
Schisto_mansoni.Chr_1	5222063	5222183
Schisto_mansoni.Chr_1	5223492	5223612
Schisto_mansoni.Chr_1	5226021	5226141
Schisto_mansoni.Chr_1	5230253	5230373
Schisto_mansoni.Chr_1	5242956	5243076
Schisto_mansoni.Chr_1	5245765	5245885
Schisto_mansoni.Chr_1	5261116	5261236
Schisto_mansoni.Chr_1	5261218	5261338
Schisto_mansoni.Chr_1	5261379	5261499
Schisto_mansoni.Chr_1	5261439	5261559
Schisto_mansoni.Chr_1	5261559	5261679
Schisto_mansoni.Chr_1	5261643	5261763
Schisto_mansoni.Chr_1	5261763	5261883
Schisto_mansoni.Chr_1	5262787	5262907
Schisto_mansoni.Chr_1	5266922	5267042
Schisto_mansoni.Chr_1	5267042	5267162
Schisto_mansoni.Chr_1	5268775	5268895
Schisto_mansoni.Chr_1	5268895	5269015
Schisto_mansoni.Chr_1	5269840	5269960
Schisto_mansoni.Chr_1	5269960	5270080
Schisto_mansoni.Chr_1	5270080	5270200
Schisto_mansoni.Chr_1	5270200	5270320
Schisto_mansoni.Chr_1	5271200	5271320
Schisto_mansoni.Chr_1	5271320	5271440
Schisto_mansoni.Chr_1	5271440	5271560
Schisto_mansoni.Chr_1	5271755	5271875
Schisto_mansoni.Chr_1	5271875	5271995
Schisto_mansoni.Chr_1	5274025	5274145
Schisto_mansoni.Chr_1	5276531	5276651
Schisto_mansoni.Chr_1	5276651	5276771
Schisto_mansoni.Chr_1	5277746	5277866
Schisto_mansoni.Chr_1	5279894	5280014
Schisto_mansoni.Chr_1	5281015	5281135
Schisto_mansoni.Chr_1	5284485	5284605
Schisto_mansoni.Chr_1	5284605	5284725
Schisto_mansoni.Chr_1	5284725	5284845
Schisto_mansoni.Chr_1	5287633	5287753
Schisto_mansoni.Chr_1	5288841	5288961
Schisto_mansoni.Chr_1	5291054	5291174
Schisto_mansoni.Chr_1	5292294	5292414
Schisto_mansoni.Chr_1	5294193	5294313
Schisto_mansoni.Chr_1	5295963	5296083
Schisto_mansoni.Chr_1	5296083	5296203
Schisto_mansoni.Chr_1	5298203	5298323
Schisto_mansoni.Chr_1	5298350	5298470
Schisto_mansoni.Chr_1	5298522	5298642
Schisto_mansoni.Chr_1	5304178	5304298
Schisto_mansoni.Chr_1	5304298	5304418
Schisto_mansoni.Chr_1	5304418	5304538
Schisto_mansoni.Chr_1	5305372	5305492
Schisto_mansoni.Chr_1	5305492	5305612
Schisto_mansoni.Chr_1	5305612	5305732
Schisto_mansoni.Chr_1	5307097	5307217
Schisto_mansoni.Chr_1	5307217	5307337
Schisto_mansoni.Chr_1	5307337	5307457
Schisto_mansoni.Chr_1	5308156	5308276
Schisto_mansoni.Chr_1	5308292	5308412
Schisto_mansoni.Chr_1	5309818	5309938
Schisto_mansoni.Chr_1	5309938	5310058
Schisto_mansoni.Chr_1	5311205	5311325
Schisto_mansoni.Chr_1	5311325	5311445
Schisto_mansoni.Chr_1	5312916	5313036
Schisto_mansoni.Chr_1	5313121	5313241
Schisto_mansoni.Chr_1	5313241	5313361
Schisto_mansoni.Chr_1	5315013	5315133
Schisto_mansoni.Chr_1	5315133	5315253
Schisto_mansoni.Chr_1	5316553	5316673
Schisto_mansoni.Chr_1	5316673	5316793
Schisto_mansoni.Chr_1	5317797	5317917
Schisto_mansoni.Chr_1	5323115	5323235
Schisto_mansoni.Chr_1	5323235	5323355
Schisto_mansoni.Chr_1	5324277	5324397
Schisto_mansoni.Chr_1	5324596	5324716
Schisto_mansoni.Chr_1	5327249	5327369
Schisto_mansoni.Chr_1	5327564	5327684
Schisto_mansoni.Chr_1	5327760	5327880
Schisto_mansoni.Chr_1	5327880	5328000
Schisto_mansoni.Chr_1	5328381	5328501
Schisto_mansoni.Chr_1	5329169	5329289
Schisto_mansoni.Chr_1	5331007	5331127
Schisto_mansoni.Chr_1	5339006	5339126
Schisto_mansoni.Chr_1	5339826	5339946
Schisto_mansoni.Chr_1	5343396	5343516
Schisto_mansoni.Chr_1	5343516	5343636
Schisto_mansoni.Chr_1	5343636	5343756
Schisto_mansoni.Chr_1	5345144	5345264
Schisto_mansoni.Chr_1	5345264	5345384
Schisto_mansoni.Chr_1	5345384	5345504
Schisto_mansoni.Chr_1	5346532	5346652
Schisto_mansoni.Chr_1	5346652	5346772
Schisto_mansoni.Chr_1	5346772	5346892
Schisto_mansoni.Chr_1	5349269	5349389
Schisto_mansoni.Chr_1	5349389	5349509
Schisto_mansoni.Chr_1	5356838	5356958
Schisto_mansoni.Chr_1	5360464	5360584
Schisto_mansoni.Chr_1	5360584	5360704
Schisto_mansoni.Chr_1	5361621	5361741
Schisto_mansoni.Chr_1	5361787	5361907
Schisto_mansoni.Chr_1	5361940	5362060
Schisto_mansoni.Chr_1	5365407	5365527
Schisto_mansoni.Chr_1	5365706	5365826
Schisto_mansoni.Chr_1	5365885	5366005
Schisto_mansoni.Chr_1	5366005	5366125
Schisto_mansoni.Chr_1	5366540	5366660
Schisto_mansoni.Chr_1	5367298	5367418
Schisto_mansoni.Chr_1	5368872	5368992
Schisto_mansoni.Chr_1	5377932	5378052
Schisto_mansoni.Chr_1	5379227	5379347
Schisto_mansoni.Chr_1	5379347	5379467
Schisto_mansoni.Chr_1	5379467	5379587
Schisto_mansoni.Chr_1	5379587	5379707
Schisto_mansoni.Chr_1	5379707	5379827
Schisto_mansoni.Chr_1	5381183	5381303
Schisto_mansoni.Chr_1	5381303	5381423
Schisto_mansoni.Chr_1	5381423	5381543
Schisto_mansoni.Chr_1	5382936	5383056
Schisto_mansoni.Chr_1	5383091	5383211
Schisto_mansoni.Chr_1	5383512	5383632
Schisto_mansoni.Chr_1	5385493	5385613
Schisto_mansoni.Chr_1	5385613	5385733
Schisto_mansoni.Chr_1	5386143	5386263
Schisto_mansoni.Chr_1	5386263	5386383
Schisto_mansoni.Chr_1	5387844	5387964
Schisto_mansoni.Chr_1	5387964	5388084
Schisto_mansoni.Chr_1	5388084	5388204
Schisto_mansoni.Chr_1	5388204	5388324
Schisto_mansoni.Chr_1	5388324	5388444
Schisto_mansoni.Chr_1	5388444	5388564
Schisto_mansoni.Chr_1	5388564	5388684
Schisto_mansoni.Chr_1	5413470	5413590
Schisto_mansoni.Chr_1	5414857	5414977
Schisto_mansoni.Chr_1	5414977	5415097
Schisto_mansoni.Chr_1	5415114	5415234
Schisto_mansoni.Chr_1	5415228	5415348
Schisto_mansoni.Chr_1	5415348	5415468
Schisto_mansoni.Chr_1	5417161	5417281
Schisto_mansoni.Chr_1	5419370	5419490
Schisto_mansoni.Chr_1	5425500	5425620
Schisto_mansoni.Chr_1	5430405	5430525
Schisto_mansoni.Chr_1	5430525	5430645
Schisto_mansoni.Chr_1	5433433	5433553
Schisto_mansoni.Chr_1	5433553	5433673
Schisto_mansoni.Chr_1	5435647	5435767
Schisto_mansoni.Chr_1	5435767	5435887
Schisto_mansoni.Chr_1	5454040	5454160
Schisto_mansoni.Chr_1	5454160	5454280
Schisto_mansoni.Chr_1	5455895	5456015
Schisto_mansoni.Chr_1	5456015	5456135
Schisto_mansoni.Chr_1	5456135	5456255
Schisto_mansoni.Chr_1	5458201	5458321
Schisto_mansoni.Chr_1	5458321	5458441
Schisto_mansoni.Chr_1	5460012	5460132
Schisto_mansoni.Chr_1	5460132	5460252
Schisto_mansoni.Chr_1	5481966	5482086
Schisto_mansoni.Chr_1	5482086	5482206
Schisto_mansoni.Chr_1	5486925	5487045
Schisto_mansoni.Chr_1	5487045	5487165
Schisto_mansoni.Chr_1	5487165	5487285
Schisto_mansoni.Chr_1	5487285	5487405
Schisto_mansoni.Chr_1	5490593	5490713
Schisto_mansoni.Chr_1	5490713	5490833
Schisto_mansoni.Chr_1	5490833	5490953
Schisto_mansoni.Chr_1	5490953	5491073
Schisto_mansoni.Chr_1	5491685	5491805
Schisto_mansoni.Chr_1	5491805	5491925
Schisto_mansoni.Chr_1	5496835	5496955
Schisto_mansoni.Chr_1	5496955	5497075
Schisto_mansoni.Chr_1	5525313	5525433
Schisto_mansoni.Chr_1	5526980	5527100
Schisto_mansoni.Chr_1	5527100	5527220
Schisto_mansoni.Chr_1	5527184	5527304
Schisto_mansoni.Chr_1	5527378	5527498
Schisto_mansoni.Chr_1	5528741	5528861
Schisto_mansoni.Chr_1	5545785	5545905
Schisto_mansoni.Chr_1	5545905	5546025
Schisto_mansoni.Chr_1	5546006	5546126
Schisto_mansoni.Chr_1	5546126	5546246
Schisto_mansoni.Chr_1	5546221	5546341
Schisto_mansoni.Chr_1	5546341	5546461
Schisto_mansoni.Chr_1	5548964	5549084
Schisto_mansoni.Chr_1	5549084	5549204
Schisto_mansoni.Chr_1	5550839	5550959
Schisto_mansoni.Chr_1	5550959	5551079
Schisto_mansoni.Chr_1	5551963	5552083
Schisto_mansoni.Chr_1	5553841	5553961
Schisto_mansoni.Chr_1	5556117	5556237
Schisto_mansoni.Chr_1	5556239	5556359
Schisto_mansoni.Chr_1	5557990	5558110
Schisto_mansoni.Chr_1	5558110	5558230
Schisto_mansoni.Chr_1	5565628	5565748
Schisto_mansoni.Chr_1	5565748	5565868
Schisto_mansoni.Chr_1	5568349	5568469
Schisto_mansoni.Chr_1	5570685	5570805
Schisto_mansoni.Chr_1	5570805	5570925
Schisto_mansoni.Chr_1	5571949	5572069
Schisto_mansoni.Chr_1	5572116	5572236
Schisto_mansoni.Chr_1	5574838	5574958
Schisto_mansoni.Chr_1	5576613	5576733
Schisto_mansoni.Chr_1	5576849	5576969
Schisto_mansoni.Chr_1	5581867	5581987
Schisto_mansoni.Chr_1	5584347	5584467
Schisto_mansoni.Chr_1	5586696	5586816
Schisto_mansoni.Chr_1	5599907	5600027
Schisto_mansoni.Chr_1	5601514	5601634
Schisto_mansoni.Chr_1	5602557	5602677
Schisto_mansoni.Chr_1	5602813	5602933
Schisto_mansoni.Chr_1	5602925	5603045
Schisto_mansoni.Chr_1	5603045	5603165
Schisto_mansoni.Chr_1	5621663	5621783
Schisto_mansoni.Chr_1	5622780	5622900
Schisto_mansoni.Chr_1	5624103	5624223
Schisto_mansoni.Chr_1	5625365	5625485
Schisto_mansoni.Chr_1	5627668	5627788
Schisto_mansoni.Chr_1	5632983	5633103
Schisto_mansoni.Chr_1	5634542	5634662
Schisto_mansoni.Chr_1	5639734	5639854
Schisto_mansoni.Chr_1	5639854	5639974
Schisto_mansoni.Chr_1	5648123	5648243
Schisto_mansoni.Chr_1	5648850	5648970
Schisto_mansoni.Chr_1	5651063	5651183
Schisto_mansoni.Chr_1	5651183	5651303
Schisto_mansoni.Chr_1	5661785	5661905
Schisto_mansoni.Chr_1	5666040	5666160
Schisto_mansoni.Chr_1	5682243	5682363
Schisto_mansoni.Chr_1	5682363	5682483
Schisto_mansoni.Chr_1	5683704	5683824
Schisto_mansoni.Chr_1	5685028	5685148
Schisto_mansoni.Chr_1	5685148	5685268
Schisto_mansoni.Chr_1	5685268	5685388
Schisto_mansoni.Chr_1	5688163	5688283
Schisto_mansoni.Chr_1	5688283	5688403
Schisto_mansoni.Chr_1	5688403	5688523
Schisto_mansoni.Chr_1	5688523	5688643
Schisto_mansoni.Chr_1	5691400	5691520
Schisto_mansoni.Chr_1	5691520	5691640
Schisto_mansoni.Chr_1	5691640	5691760
Schisto_mansoni.Chr_1	5691685	5691805
Schisto_mansoni.Chr_1	5691805	5691925
Schisto_mansoni.Chr_1	5691859	5691979
Schisto_mansoni.Chr_1	5701055	5701175
Schisto_mansoni.Chr_1	5701175	5701295
Schisto_mansoni.Chr_1	5703170	5703290
Schisto_mansoni.Chr_1	5703290	5703410
Schisto_mansoni.Chr_1	5704015	5704135
Schisto_mansoni.Chr_1	5704135	5704255
Schisto_mansoni.Chr_1	5710226	5710346
Schisto_mansoni.Chr_1	5711849	5711969
Schisto_mansoni.Chr_1	5713938	5714058
Schisto_mansoni.Chr_1	5720967	5721087
Schisto_mansoni.Chr_1	5725071	5725191
Schisto_mansoni.Chr_1	5726175	5726295
Schisto_mansoni.Chr_1	5726295	5726415
Schisto_mansoni.Chr_1	5729008	5729128
Schisto_mansoni.Chr_1	5729128	5729248
Schisto_mansoni.Chr_1	5729248	5729368
Schisto_mansoni.Chr_1	5730062	5730182
Schisto_mansoni.Chr_1	5730182	5730302
Schisto_mansoni.Chr_1	5730283	5730403
Schisto_mansoni.Chr_1	5730403	5730523
Schisto_mansoni.Chr_1	5730507	5730627
Schisto_mansoni.Chr_1	5730627	5730747
Schisto_mansoni.Chr_1	5730747	5730867
Schisto_mansoni.Chr_1	5741929	5742049
Schisto_mansoni.Chr_1	5742041	5742161
Schisto_mansoni.Chr_1	5742156	5742276
Schisto_mansoni.Chr_1	5742291	5742411
Schisto_mansoni.Chr_1	5742401	5742521
Schisto_mansoni.Chr_1	5742521	5742641
Schisto_mansoni.Chr_1	5742567	5742687
Schisto_mansoni.Chr_1	5745424	5745544
Schisto_mansoni.Chr_1	5745669	5745789
Schisto_mansoni.Chr_1	5745789	5745909
Schisto_mansoni.Chr_1	5745909	5746029
Schisto_mansoni.Chr_1	5748500	5748620
Schisto_mansoni.Chr_1	5748553	5748673
Schisto_mansoni.Chr_1	5759760	5759880
Schisto_mansoni.Chr_1	5761326	5761446
Schisto_mansoni.Chr_1	5763240	5763360
Schisto_mansoni.Chr_1	5763516	5763636
Schisto_mansoni.Chr_1	5763636	5763756
Schisto_mansoni.Chr_1	5763787	5763907
Schisto_mansoni.Chr_1	5763907	5764027
Schisto_mansoni.Chr_1	5772949	5773069
Schisto_mansoni.Chr_1	5773528	5773648
Schisto_mansoni.Chr_1	5774773	5774893
Schisto_mansoni.Chr_1	5774893	5775013
Schisto_mansoni.Chr_1	5775013	5775133
Schisto_mansoni.Chr_1	5777813	5777933
Schisto_mansoni.Chr_1	5779836	5779956
Schisto_mansoni.Chr_1	5779956	5780076
Schisto_mansoni.Chr_1	5781555	5781675
Schisto_mansoni.Chr_1	5781675	5781795
Schisto_mansoni.Chr_1	5783117	5783237
Schisto_mansoni.Chr_1	5783237	5783357
Schisto_mansoni.Chr_1	5783357	5783477
Schisto_mansoni.Chr_1	5783880	5784000
Schisto_mansoni.Chr_1	5784000	5784120
Schisto_mansoni.Chr_1	5784120	5784240
Schisto_mansoni.Chr_1	5784240	5784360
Schisto_mansoni.Chr_1	5789557	5789677
Schisto_mansoni.Chr_1	5789677	5789797
Schisto_mansoni.Chr_1	5791182	5791302
Schisto_mansoni.Chr_1	5792292	5792412
Schisto_mansoni.Chr_1	5792412	5792532
Schisto_mansoni.Chr_1	5793955	5794075
Schisto_mansoni.Chr_1	5794075	5794195
Schisto_mansoni.Chr_1	5794286	5794406
Schisto_mansoni.Chr_1	5815260	5815380
Schisto_mansoni.Chr_1	5816427	5816547
Schisto_mansoni.Chr_1	5816531	5816651
Schisto_mansoni.Chr_1	5816651	5816771
Schisto_mansoni.Chr_1	5816771	5816891
Schisto_mansoni.Chr_1	5818371	5818491
Schisto_mansoni.Chr_1	5818491	5818611
Schisto_mansoni.Chr_1	5822329	5822449
Schisto_mansoni.Chr_1	5826234	5826354
Schisto_mansoni.Chr_1	5826354	5826474
Schisto_mansoni.Chr_1	5826474	5826594
Schisto_mansoni.Chr_1	5835273	5835393
Schisto_mansoni.Chr_1	5835378	5835498
Schisto_mansoni.Chr_1	5835426	5835546
Schisto_mansoni.Chr_1	5835546	5835666
Schisto_mansoni.Chr_1	5842923	5843043
Schisto_mansoni.Chr_1	5858216	5858336
Schisto_mansoni.Chr_1	5858336	5858456
Schisto_mansoni.Chr_1	5861334	5861454
Schisto_mansoni.Chr_1	5865659	5865779
Schisto_mansoni.Chr_1	5867291	5867411
Schisto_mansoni.Chr_1	5867411	5867531
Schisto_mansoni.Chr_1	5867512	5867632
Schisto_mansoni.Chr_1	5891849	5891969
Schisto_mansoni.Chr_1	5891969	5892089
Schisto_mansoni.Chr_1	5892089	5892209
Schisto_mansoni.Chr_1	5894439	5894559
Schisto_mansoni.Chr_1	5901567	5901687
Schisto_mansoni.Chr_1	5904866	5904986
Schisto_mansoni.Chr_1	5904986	5905106
Schisto_mansoni.Chr_1	5905106	5905226
Schisto_mansoni.Chr_1	5912709	5912829
Schisto_mansoni.Chr_1	5920988	5921108
Schisto_mansoni.Chr_1	5921092	5921212
Schisto_mansoni.Chr_1	5922815	5922935
Schisto_mansoni.Chr_1	5925580	5925700
Schisto_mansoni.Chr_1	5925700	5925820
Schisto_mansoni.Chr_1	5927751	5927871
Schisto_mansoni.Chr_1	5927871	5927991
Schisto_mansoni.Chr_1	5932203	5932323
Schisto_mansoni.Chr_1	5936883	5937003
Schisto_mansoni.Chr_1	5937003	5937123
Schisto_mansoni.Chr_1	5941972	5942092
Schisto_mansoni.Chr_1	5943241	5943361
Schisto_mansoni.Chr_1	5944603	5944723
Schisto_mansoni.Chr_1	5944723	5944843
Schisto_mansoni.Chr_1	5946113	5946233
Schisto_mansoni.Chr_1	5948627	5948747
Schisto_mansoni.Chr_1	5948931	5949051
Schisto_mansoni.Chr_1	5949051	5949171
Schisto_mansoni.Chr_1	5950517	5950637
Schisto_mansoni.Chr_1	5950637	5950757
Schisto_mansoni.Chr_1	5955265	5955385
Schisto_mansoni.Chr_1	5957777	5957897
Schisto_mansoni.Chr_1	5957894	5958014
Schisto_mansoni.Chr_1	5971089	5971209
Schisto_mansoni.Chr_1	5971209	5971329
Schisto_mansoni.Chr_1	5973643	5973763
Schisto_mansoni.Chr_1	5973763	5973883
Schisto_mansoni.Chr_1	5973883	5974003
Schisto_mansoni.Chr_1	5978388	5978508
Schisto_mansoni.Chr_1	5980906	5981026
Schisto_mansoni.Chr_1	6003330	6003450
Schisto_mansoni.Chr_1	6004564	6004684
Schisto_mansoni.Chr_1	6005062	6005182
Schisto_mansoni.Chr_1	6005182	6005302
Schisto_mansoni.Chr_1	6005480	6005600
Schisto_mansoni.Chr_1	6005600	6005720
Schisto_mansoni.Chr_1	6006510	6006630
Schisto_mansoni.Chr_1	6006630	6006750
Schisto_mansoni.Chr_1	6006750	6006870
Schisto_mansoni.Chr_1	6007023	6007143
Schisto_mansoni.Chr_1	6007143	6007263
Schisto_mansoni.Chr_1	6007663	6007783
Schisto_mansoni.Chr_1	6007783	6007903
Schisto_mansoni.Chr_1	6008396	6008516
Schisto_mansoni.Chr_1	6008516	6008636
Schisto_mansoni.Chr_1	6008636	6008756
Schisto_mansoni.Chr_1	6008756	6008876
Schisto_mansoni.Chr_1	6010913	6011033
Schisto_mansoni.Chr_1	6011016	6011136
Schisto_mansoni.Chr_1	6011136	6011256
Schisto_mansoni.Chr_1	6011256	6011376
Schisto_mansoni.Chr_1	6012565	6012685
Schisto_mansoni.Chr_1	6028537	6028657
Schisto_mansoni.Chr_1	6028657	6028777
Schisto_mansoni.Chr_1	6028777	6028897
Schisto_mansoni.Chr_1	6028897	6029017
Schisto_mansoni.Chr_1	6038075	6038195
Schisto_mansoni.Chr_1	6041267	6041387
Schisto_mansoni.Chr_1	6041387	6041507
Schisto_mansoni.Chr_1	6042457	6042577
Schisto_mansoni.Chr_1	6043528	6043648
Schisto_mansoni.Chr_1	6047266	6047386
Schisto_mansoni.Chr_1	6047386	6047506
Schisto_mansoni.Chr_1	6048799	6048919
Schisto_mansoni.Chr_1	6048919	6049039
Schisto_mansoni.Chr_1	6051895	6052015
Schisto_mansoni.Chr_1	6052015	6052135
[truncated: 123,046 more rows]
